# Supplementary material for: Sowing the Seeds of Taste? A Novel Approach to Investigate the Impact of Early Sweet Exposure on Children’s Dietary Taste Patterns from 12 to 36 Mo
Source: J Nutr. 2025 Mar 18;155(5):1466–73. doi: 10.1016/j.tjnut.2025.03.017 (PMC12121417; doi:10.1016/j.tjnut.2025.03.017)
Supplement: multimedia component 2 [file mmc2.xlsx]

## Sheet: Sheet 1
Supplementary Table 2. Mean taste intensity values for the food items reported in the 24-hour recalls and the classification into taste clusters
Food items				Mean taste intensity values (0-100)
#	Name of original product	Imputed by (# if applicable)	Name of the replacement product	Sweet	Sour	Bitter	Umami	Salt	Fat
Fatty Cluster
310	Bread brown wheat, with unsalted butter	Not applicable		3	1	0	1	4.5	95.5
313	Oil soya	Not applicable		3	3	3	6	5	90
317	Oil sunflower seed	Not applicable		2	1	1	1	4	91
451	Mayonnaise	Not applicable		10	33	1	8	25	76
455	Peanut butter	Not applicable		27	2	2	2	24	69
465	Sauce for chips 25% oil	Not applicable		12	37	1	8	28	74
466	35% oil sauce for chips	465	25% oil sauce for chips	12	37	1	8	28	74
541	Peanut butter with nut pieces	Not applicable		24	4	2	8	33	65
601	Oil olive	Not applicable		1	0	17	1	3	98
606	Becel oil	313	Soy oil	3	3	3	6	5	90
715	Cream cheese 60+	719	Mon chou cheese cream	7	15	1	4	21	79
812	Sour cream	1808	Creme fraiche	4	33	1	2	8	64
879	Butter salted	Not applicable		3	1	0	2	32	92
908	Soup meatballs	1434	Pork/beef minced meat raw	4	2	1	12	24	45
1108	Cheese rambol (walnut cheese)	12121215	La vache qui rit (mild soft cheese)	10	18	3	11	25	73
1260	Mayonnaise yoghurt based 25% oil	Not applicable		15	32	1	7	24	69
1297	Bacon prepared	1432	Bacon rasher raw	4	3	4	9	21	61
1375	Kofte prepared from minced beef	1405	Minced beef raw	4	3	1	11	22	49
1405	Minced beef raw	Not applicable		4	3	1	11	22	49
1424	Pork chop	1425	Pork shoulder chop raw	4	2	0	12	24	47
1425	Pork shoulder chop raw	Not applicable		4	2	0	12	24	47
1430	Pork shoulder steak	1425	Pork shoulder chop raw	4	2	0	12	24	47
1432	Bacon rasher raw	Not applicable		4	3	4	9	21	61
1434	Minced beef/pork raw	Not applicable		4	2	1	12	24	45
1456	Chips pre-fried unpreparedared	Not applicable		9	3	0	7	15	42
1530	Semi-skimmed butter	31001	Unsalted butter	3	1	0	1	5	96
1540	Minced beef prepared	1405	Minced beef raw	4	3	1	11	22	49
1559	Pork chop	1425	Pork shoulder chop raw	4	2	0	12	24	47
1576	Lamb minced meat	1434	Pork/beef minced meat raw	4	2	1	12	24	45
1601	Minced beef prepared	1405	Minced beef raw	4	3	1	11	22	49
1671	Pork meat raw 10-19g fat average	1425	Pork shoulder chop raw	4	2	0	12	24	47
1679	Sand cookies with added chocolate	1456	Biscuit chocolate	9	3	0	7	15	42
1808	Creme fraiche	Not applicable		4	33	1	2	8	64
1839	Low fat margarine product tub becel ligh	Not applicable		1	1	0	1	3	78
1847	Margarine product tub becel dieet	Not applicable		1	1	1	1	3	83
1956	Margarine product	1839	Margarine product	1	1	0	1	3	78
1961	Low fat marg prod blue band goede start	Not applicable		2	2	1	4	15	84
2030	Vegetarian minced meat	1434	Regular minced meat	4	2	1	12	24	45
2047	Vegetarian minced meat	1434	Regular minced meat	4	2	1	12	24	45
2059	Low fat margarine 40% fat <17 g sat	Not applicable		3	1	0	2	12	89
2060	Low fat margarine prod 35% fat <10 g sat	Not applicable		2	1	1	1	2	84
2062	Margarine 80% fat 17-24 g saturates	Not applicable		4	4	0	2	10	84
2063	Margarine 80% fat >24 g saturates	Not applicable		2	1	1	0	14	94
2064	Margarineproduct	2065	Margarine product 70% fat>17g sat	2	2	1	2	14	84
2067	Cooking fat solid 97% fat >17 g sat	Not applicable		5	3	1	16	19	92
2069	Frying fat solid	2067	Cooking fat solid 97% fat >17 g sat	5	3	1	16	19	92
2072	Margarine product 60% fat <17 g sat	Not applicable		2	5	1	2	4	78
2107	Chips pre-fried prepared	1456	Chips pre-fried unprepared	9	3	0	7	15	42
2108	Chips pre-fried prepared	1456	Chips pre-fried unprepared	9	3	0	7	15	42
2268	Creme fraiche half full	1808	Creme fraiche	4	33	1	2	8	64
2294	Halvarine product	1847	Margarine product diet	1	1	1	1	3	83
2295	Butter product	31002	Unsalted butter	3	1	0	1	4	95
2367	Peanut butter light	455	Peanut butter	27	2	2	2	24	69
2422	Halvarine product	2060	Margarine product 35% fat <10g sat	2	1	1	1	2	84
2423	Low fat margarine prod blue band idee	Not applicable		3	2	0	1	13	83
2557	Unsalted margerine product	2063	Margarine 80% fat >24g saturates	2	1	1	0	14	94
2562	Cooking fat liq 97%fat <17g sat unsalted	Not applicable		8	5	1	10	32	88
2563	Cooking fat solid	2067	Cooking fat solid 97% fat >17 g sat	5	3	1	16	19	92
2565	Unsalted margerine product	2062	Margarine 80% fat 17-24g saturates	4	4	0	2	10	84
2566	Halvarine product	2060	Margarine product 35% fat <10g sat	2	1	1	1	2	84
2567	Margarine product	1839	Margarineproduct	1	1	0	1	3	78
2711	Margarine product albertheijn bewust	Not applicable		5	5	1	2	7	91
2878	Halvarineproduct	1961	Margarine 80% fat 17-24 g saturates	2	2	1	4	15	84
2895	Halvarineproduct	2059	Margarine product 40% fat <17g sat	3	1	0	2	12	89
2925	Mascarpone cheese	719	Mon chou cheese cream	7	15	1	4	21	79
3026	Bacon prepared	1432	Bacon rasher raw	4	3	4	9	21	61
3052	Butter product	31001	Unsalted butter	3	1	0	1	5	96
3255	Halvarineproduct	1961	Margarine 80% fat 17-24 g saturates	2	2	1	4	15	84
3329	Margerine product vita d'or	2711	Margarineproduct 60% fat <17 g sat	5	5	1	2	7	91
3330	Halvarineproduct	1961	Margarine 80% fat 17-24 g saturates	2	2	1	4	15	84
3337	Liquid margerine	2077	Margarine liq 80% fat <17 g satureates	3	2	1	2	13	88
3338	Liqiud olive margerine	2558	Margarine liq 80% fat <17g sat unsalted	3	1	1	1	9	87
3339	Liquid margerine	2077	Margarine liq 80% fat <17 g satureates	3	2	1	2	13	88
3340	Halvarineproduct	2059	Margarine product 40% fat <17g sat	3	1	0	2	12	89
100082	100% peanut butter	455	Peanut butter	27	2	2	2	24	69
100125	Soy butter	2059	Margarine product 40% fat <17g sat	3	1	0	2	12	89
100178	Meatballs in gravy	Average	Average of butter and minced meat	6	4	0.5	12.5	24	76.5
Fatty-Salty Cluster
111	Mussels boiled	Average	Average of fish without additions	5	9	1.2	20.6	20	22.2
116	Fish >10% fat raw	1610	Salmon farmed prepared in microwave	3	9	1	25	18	27
121	Potatoes mashed prep w semi-sk milk+marg	Not applicable		7	3	1	15	44	36
122	Crisps potato average	Not applicable		11	5	1	17	43	30
137	Olives tinned/glass	Not applicable		4	6	4	18	31	19
197	Beans baked in tomato sauce tinned	Not applicable		18	6	1	16	28	17
264	Biscuit salted average	Not applicable		6	1	0	4	45	17
266	Snack sausage roll puff pastry	Not applicable		7	4	1	17	45	55
269	Prawn crackers	Not applicable		12	1	0	26	29	33
322	Prepared frikandel	2362	Dutch frikandel frozen unprepared	9	5	1	21	45	55
324	Smoked sausage- cooked average	Not applicable		6	20.5	1	16	41.5	60.5
326	Kroket prepared (dutch deep fried meat snack)	2548	Croquette meat ragout frozen unprepared	9	6	1	25	44	63
328	Ham smoked raw	Not applicable		3	4	1	27	65	57
335	Liver pate	Not applicable		8	8	1	20	46	65
336	Luncheon meat tinned	Not applicable		8	8	1	24	37	49
340	Beef smoke-dried	Not applicable		2	8	0	19	59	38
344	Bread topping meat average	784	Lean ham boiled	5	5	0	31	46	41
348	Shrimps dutch peeled boiled	Not applicable		8	4	1	31	33	31
349	Herring filet tinned with tomato sauce	350	Salted herring	3	11	2	40	50	58
351	Crab	Average	Average of fish without additions	5	9	1.2	20.6	20	22.2
369	Springroll prepared	2549	Springroll unprepared	11	6	1	26	36	51
371	Nasi frozen prepared	1837	Nasi (fried rice)	6	2	1	27	39	38
413	Tomato juice	Not applicable		10	23	1	33	32	14
429	Bouillion cube	1528	Stock from cube prepared	7	3	1	41	57	21
470	Bami	1837	Nasi (fried rice)	6	2	1	27	39	38
471	Nasi with egg	1837	Nasi (fried rice)	6	2	1	27	39	38
472	Tjap tjoi	1837	Nasi (fried rice)	6	2	1	27	39	38
511	Cheese edam 40+	Not applicable		4	21	3	16	45	50
513	Cheese gouda 48+ average	Not applicable		6	18	1	17	41	51
515	Cheese spread 48+	Not applicable		6	22	5	18	55	67
516	Cheese spread 40+	515	Cheese spread 48+	6	22	5	18	55	67
517	Cheese spread 20+	Not applicable		4	14	5	30	41	70
546	Peanuts coated	Not applicable		11	3	2	24	43	43
566	Sausage frankfurter tinned	Not applicable		6	12	1	28	48	55
567	Sausage luncheon meat	Not applicable		4	8	1	19	37	49
584	Ketchup curry	Not applicable		31	22	1	22	33	32
593	Brie 50+	1487	Brie 60+	4	11	13	14	38	68
603	Smoked eel	1096	Smoked salmon	3	10	1	36	53	57
604	Mackerel steemed	1586	Mackerel smoked	3	8	1	44	42	52
609	Nasibal prepared (deep fried snack)	2547	Chinese noodle ball unprepared	9	3	1	37	45	54
610	Bamibal prepared (deep fried snack)	2547	Chinese noodle ball unprepared	9	3	1	37	45	54
616	Peanut sauce jar prepared	Not applicable		32	9	2	14	41	60
618	Cocktail snacks nibbits	Not applicable		7	3	0	26	42	39
619	Crisps made from potato meal	122	Average potato crisps	11	5	1	17	43	30
638	Salami sausage saveloy	Not applicable		3	14	1	20	47	58
639	Bacon rashers streaky	Not applicable		4	6	0	21	53	76
640	Liver sausage	Not applicable		7	3	2	32	41	63
641	Bacon	639	Bacon rashers streaky	4	6	0	21	53	76
642	Pate	Not applicable		15	6	2	26	46	66
643	Cooked casselerib	1776	Pork ham grilled	4	9	1	26	43	40
647	Mashed potatoes with kale and meat	1483	Mashed potatoes with kale w/o meat	6	6	3	13	41	30
654	Cottage cheese	2678	Dairy spread plain/herbs	9	20	1	19	30	71
703	Bakkeljauw (cod)	Average	Average of smoked and fried fish	3	9	1	36	47.5	54.5
718	Parmesan cheese	513	Gouda 48+	6	18	1	17	41	51
725	Cheddar cheese 48+	513	Cheese 48+	6	18	1	17	41	51
726	Bluefort cheese	1487	Brie 60+	4	11	13	14	38	68
728	Cheese cream soft boursin	Not applicable		8	32	2	12	40	69
757	Clear soup with vermicelli	762	Clear soup with vegetables and noodles	7	7	1	21	42	22
758	Clear soup meat based canned	761	Clear soup with meat and vegetables	12	3	1	37	37	24
759	Clear soup vegetable based canned	761	Clear soup with meat and vegetables	12	3	1	37	37	24
760	Clear soup with vermicelli	762	Clear soup with vegetables and noodles	7	7	1	21	42	22
761	Soup clear with meat and vegetables	Not applicable		12	3	1	37	37	24
762	Soup clear w meat vegetables and noodles	Not applicable		7	7	1	21	42	22
763	Vegetable cream soup	792	Cream soup with meat and vegetables	19	22	1	32	32	20
782	Theeworst (Dutch sausage bread topping)	1239	Liver pate sausage	5	6	4	19	40	63
783	Sausage with smoked bacon-bits	Not applicable		7	9	0	32	44	62
784	Ham lean boiled	Not applicable		5	5	0	31	46	41
785	Ham shoulder medium fat boiled	Not applicable		8	6	1	23	45	39
787	Ragout with meat	2548	Croquette meat ragout frozen unprepared	9	6	1	25	44	63
792	Soup thickened w meat and vegetables	Not applicable		19	22	1	32	32	20
796	Average liver sausage	640	Liver sausage	7	3	2	32	41	63
797	Soup vegetable based dried packet prep	Not applicable		8	3	1	31	45	23
798	Clear soup meat based canned	761	Clear soup with meat and vegetables	12	3	1	37	37	24
800	Soup vegetable based tinned prepared	Not applicable		19	16	1	27	32	26
802	Soup legume based ready made prepared	Not applicable		7	10	2	20	44	37
804	Cheese sheep fresh	Not applicable		4	10	1	44	38	53
810	Beef steak tartare spiced filet americ	Not applicable		8	5	0	19	41	51
814	Fish fingers fried	Not applicable		6	4	1	23	41	51
815	Fish sticks unpreparedared	814	Fish fingers fried	6	4	1	23	41	51
818	White fish fillet in batter deep-fried	Not applicable		5	4	1	27	32	48
865	Chicken saté of the nasi	Not applicable		27	3	1	27	32	52
881	Reduced salt cheese 48+	513	Cheese 48+	6	18	1	17	41	51
883	Cheese amsterdammer	513	Cheese 48+	6	18	1	17	41	51
901	Snack sausage roll w bread dough pastry	Not applicable		9	6	1	19	38	31
927	Cheese 20+ less salt	1723	Cheese 20+	5	14	1	21	39	55
928	Reduced salt cheese 40+	511	Cheese 40+	4	21	3	16	45	50
943	Bitterbal prepared in oven	2548	Croquette meat ragout frozen unprepared	9	6	1	25	44	63
944	Croquette prepared in oven	2548	Croquette meat ragout frozen unprepared	9	6	1	25	44	63
948	Rosti prepared without fat	Not applicable		9	3	1	15	35	29
1094	Vegan pate	335	Regular pate	8	8	1	20	46	65
1096	Salmon smoked	Not applicable		3	10	1	36	53	57
1103	Cheese spread 30+	517	Cheese spread 20+	4	14	5	30	41	70
1104	Smoked cheese	513	Cheese 48+	6	18	1	17	41	51
1109	Cheese spread 40+	515	Cheese spread 48+	6	22	5	18	55	67
1113	Reduced salt cheese 48+	513	Cheese 48+	6	18	1	17	41	51
1150	Potatoes sliced frozen unpreparedared	Not applicable		6	1	1	13	26	45
1152	Salami	Not applicable		3	19	1	21	51	56
1155	Minced meat loaf fried	Not applicable		4	6	1	21	38	50
1162	Sausage cooked	Not applicable		3	5	0	23	37	47
1215	Soya sauce sweet	Not applicable		42	9	4	27	61	17
1238	Average liver sausage	640	Liver sausage	7	3	2	32	41	63
1239	Liver pate sausage	Not applicable		5	6	4	19	40	63
1302	Cheese cream soft paturain	Not applicable		6	27	1	17	50	65
1310	Schoolfilet cooked	Average	Average of fish without additions	5	9	1.2	20.6	20	22.2
1326	Fried minced meat	1155	Minced meat loaf fried	4	6	1	21	38	50
1373	Turkish lentil soup	802	Canned soup legume based	7	10	2	20	44	37
1382	Cheese 30+	Not applicable		7	16	2	18	40	46
1390	Beef meatball with egg	2334	Beef/pork minced meat raw	9	7	1	24	43	57
1391	Lean bacon cooked	3025	Lean bacon raw	6	6	0	15	67	61
1417	Sausage pork braadworst raw	Not applicable		6	6	0	24	54	67
1431	Kromesky meat filled raw	Not applicable		7	4	1	19	48	60
1435	Hamburger raw	Not applicable		9	5	1	31	46	54
1483	Mashed potatoes with kale without meat	Not applicable		6	6	3	13	41	30
1485	Mashed potatoes with carrots and onions without meat	Not applicable		10	6	1	11	37	34
1487	Cheese brie 60+	Not applicable		4	11	13	14	38	68
1491	Lasagne bolognese	Not applicable		12	8	1	32	42	55
1496	Fish salad	1589	Tuna in oil canned	3	19	2	31	37	36
1511	Vegetarian processed meat product	1435	Regular hamburger	9	5	1	31	46	54
1512	Vegetarian breaded schnitzel	2364	Breaded chicken burger	6	2	1	13	35	42
1524	Sauce tomato ready made jar	Not applicable		20	24	1	33	39	31
1528	Stock from cube prepared	Not applicable		7	3	1	41	57	21
1551	Pork sausage prepared	1417	Pork sausage raw	6	6	0	24	54	67
1568	Beef/pork meatball	2334	Beef/pork minced meat raw	9	7	1	24	43	57
1569	Hamburger prepared	1435	Hamburger raw	9	5	1	31	46	54
1583	Mussels cooked/fried	Average	Average of fish without additions	5	9	1.2	20.6	20	22.2
1586	Mackerel fillet smoked	Not applicable		3	8	1	44	42	52
1587	Salmon raw	1610	Salmon prep in microwave	3	9	1	25	18	27
1589	Tuna in oil tinned	Not applicable		3	19	2	31	37	36
1590	Tuna in water tinned	Not applicable		4	16	2	22	25	19
1619	Sole prepared in microwave	Average	Average of fish without additions	5	9	1.2	20.6	20	22.2
1622	Perch prepared in microwave	Average	Average of fish without additions	5	9	1.2	20.6	20	22.2
1623	Catfish prepared in microwave	Average	Average of fish without additions	5	9	1.2	20.6	20	22.2
1644	Chicken nuggets fried	1643	Chicken nuggets prepared in oven	7	3	1	21	35	49
1645	Chicken burger breaded prepared	2364	Chicken schnitzel raw	6	2	1	13	35	42
1650	Cheese goat fresh	Not applicable		5	45	1	11	32	61
1678	Potato slices prepared	1150	Potato slices frozen unprepared	6	1	1	13	26	45
1680	Potato croquettes frozen prepared	2834	Potato waffels/balls frozen unprepared	7	3	1	13	40	45
1699	Biscuits & snacks cheesy averaged	Not applicable		6	2	0	8	41	24
1723	Cheese 20+	Not applicable		5	14	1	21	39	55
1724	Cheese 50+	513	Cheese 48+	6	18	1	17	41	51
1771	Liver pate/berliner liver sausage	Not applicable		7	11	2	27	31	59
1776	Ham lean grilled	Not applicable		4	9	1	26	43	40
1777	Beenham	784	Lean ham boiled	5	5	0	31	46	41
1809	Cheese 45+	513	Cheese 48+	6	18	1	17	41	51
1837	Nasi (fried rice)	Not applicable		6	2	1	27	39	38
1914	Pizza margherita	Not applicable		16	4	1	15	35	35
1935	Nuts mixed salted	Not applicable		12	1	4	11	32	41
1939	Gorgonzola cheese	1487	Brie 60+	4	11	13	14	38	68
2046	Vegetarian processed meat product	1435	Regular hamburger	9	5	1	31	46	54
2066	Cooking fat liquid 97% fat <17 g sat	Not applicable		8	8	1	23	56	90
2163	Crisps maize bugles	Not applicable		13	3	0	19	46	30
2173	Crisps made from potato meal	122	Average potato crisps	11	5	1	17	43	30
2178	Pesto	Not applicable		5	12	2	23	57	54
2282	Vegetarian breaded schnitzel	2364	Breaded chicken burger	6	2	1	13	35	42
2285	Vegetarian processed meat product	1435	Regular hamburger	9	5	1	31	46	54
2286	Vegetarian breaded schnitzel	2364	Breaded chicken burger	6	2	1	13	35	42
2300	Sausage smoked lean cooked	Not applicable		3	21	1	23	51	54
2301	Sausage smoked beef cooked	Not applicable		4	23	1	27	56	62
2302	Knakworst (Dutch Frankfurter)	566	Frankfurter sausage	6	12	1	28	48	55
2306	Boterhamworst (sandwich topping sausage)	567	Sausage luncheon meat	4	8	1	19	37	49
2319	Yellow pea sauce	802	Pea soup	7	10	2	20	44	37
2322	Instant mashed potatoes (prepared)	121	Mashed potatoes	7	3	1	15	44	36
2323	Instant mashed potatoes (prepared)	121	Mashed potatoes	7	3	1	15	44	36
2324	Instant mashed potatoes (prepared)	121	Mashed potatoes	7	3	1	15	44	36
2339	Beef olives raw	Not applicable		6	8	1	19	47	55
2340	Pork schnitzel breaded raw	Not applicable		5	1	1	10	37	46
2344	Pork cordon blue unprepared	2365	Chicken cordon bleu raw	5	7	1	28	46	60
2362	Sausage dutch frikandel frozen unprepared	Not applicable		9	5	1	21	45	55
2364	Chicken schnitzel raw	Not applicable		6	2	1	13	35	42
2365	Chicken cordon bleu raw	Not applicable		5	7	1	28	46	60
2381	Low-fat pate	642	Pate	15	6	2	26	46	66
2468	Salad dressing honey/mustard	Not applicable		15	41	2	14	40	66
2487	Clear soup meat based canned	761	Clear soup with meat and vegetables	12	3	1	37	37	24
2488	Clear soup meat based canned	761	Clear soup with meat and vegetables	12	3	1	37	37	24
2516	Eru cheese spread	517	Cheese spread 20+	4	14	5	30	41	70
2517	Eru cheese spread	517	Cheese spread 20+	4	14	5	30	41	70
2518	Cheese goat hard	Not applicable		9	22	2	24	37	62
2527	Biscuit savoury sultana	Not applicable		10	4	1	24	42	15
2529	Potato crisps oven baked	Not applicable		15	8	1	18	44	31
2540	Noodlesoup	762	Clear soup with vegetables and noodles	7	7	1	21	42	22
2541	Vegetarian bread topping meat	2654	Sandwich meat chicken	4	6	1	17	37	26
2542	Vegetarian pate	335	Regular pate	8	8	1	20	46	65
2551	Croissant w ham and cheese	Not applicable		10	4	1	16	38	43
2553	Cheese sandwhich puff pastry	1488	Pastry puff cheese filled unprepared	6	10	1	23	54	62
2605	Vinegar olive oil dressing	2466	Salad dressing vinaigrette	10	56	2	11	41	66
2654	Sandwich meat chicken	Not applicable		4	6	1	17	37	26
2678	Dairy spread plain/herbs	Not applicable		9	20	1	19	30	71
2679	Dairy spread plain/herbs light	2678	Dairy spread plain/herbs	9	20	1	19	30	71
2756	Young cheese 48+	513	Cheese 48+	6	18	1	17	41	51
2757	Matured cheese 48+	513	Cheese 48+	6	18	1	17	41	51
2758	Matured cheese 48+	513	Cheese 48+	6	18	1	17	41	51
2759	Matured cheese 48+	513	Cheese 48+	6	18	1	17	41	51
2767	Smoked sausage- cooked traditional	Not applicable		9	17	1	32	57	72
2768	Sausage raw beef	Not applicable		5	13	3	21	42	64
2824	Cheese 30+ less salt	1382	Cheese 30+	7	16	2	18	40	46
2830	Cheese croissant	2551	Ham-cheese croissant	10	4	1	16	38	43
2836	Grill sausage with cheese	2997	Grill sausage	6	8	0	21	39	63
2883	Runderrookvlees (beef sandwich topping)	340	Beef rump steak raw	2	8	0	19	59	38
2887	Salted almonds	1935	Mixed nuts salted	12	1	4	11	32	41
2901	Sausage beef prepared	3030	Sausage beef raw	5	4	1	19	48	58
2907	Lean bacon smoked	3025	Lean bacon raw	6	6	0	15	67	61
2923	Crisps potato unflavoured	Not applicable		4	4	1	8	48	25
2924	Crisps potato flavoured	Not applicable		11	7	1	26	47	40
2942	Pizza unpreparedared with cheese and vegetables	19140	Pizza margherita	16	4	1	15	35	35
2943	Unpreparedared pizza with meat	19140	Pizza margherita	16	4	1	15	35	35
2944	Unpreparedared pizza with fish	19140	Pizza margherita	16	4	1	15	35	35
2945	Unpreparedared pizza with salami	19140	Pizza margherita	16	4	1	15	35	35
2946	Unpreparedared pizza hawaii	19140	Pizza margherita	16	4	1	15	35	35
2996	Chorizo	638	Cervelaat (salami)	3	14	1	20	47	58
2997	Sausage grilled bread topping	Not applicable		6	8	0	21	39	63
3002	Bacon	639	Bacon rashers streaky	4	6	0	21	53	76
3003	Beef knakworst	2301	Sausage smoked beef cooked	4	23	1	27	56	62
3027	Pork shoarma seasoning raw	Not applicable		11	3	0	32	50	59
3030	Sausage beef braadworst raw	Not applicable		5	4	1	19	48	58
3031	Pork sparerib raw	Not applicable		15	2	0	29	38	53
3041	Vegetarian filet filled with cheese most	2365	Chicken cordon blue breaded	5	7	1	28	46	60
3042	Turkish pizza	19140	Pizza margherita	16	4	1	15	35	35
3075	Cheese filled puff pastry prepared	1488	Pastry puff cheese filled unprepared	6	10	1	23	54	62
3155	30+ cheese young	1382	Cheese 30+	7	16	2	18	40	46
3163	30+ cheese young	1382	Cheese 30+	7	16	2	18	40	46
3164	30+ cheese matured	1382	Cheese 30+	7	16	2	18	40	46
3165	30+ cheese matured	1382	Cheese 30+	7	16	2	18	40	46
3168	Cheese 30+ less salt	1382	Cheese 30+	7	16	2	18	40	46
3169	Cheese 30+ less salt	1382	Cheese 30+	7	16	2	18	40	46
3170	Cheese 30+ less salt	1382	Cheese 30+	7	16	2	18	40	46
3172	Reduced salt cheese 48+	513	Cheese 48+	6	18	1	17	41	51
3221	Olives in water canned	137	Olives tinned/glass	4	6	4	18	31	19
3320	Boiled pink shrimps	348	Boiled dutch shrimps	8	4	1	31	33	31
3323	Uncooked rosti	948	Rosti prepared without fat	9	3	1	15	35	29
3336	Olives in water canned	137	Olives tinned/glass	4	6	4	18	31	19
100110	Chicken shoarma	3027	Pork shoarma	11	3	0	32	50	59
100119	Grill sausage chicken	2997	Grill sausage	6	8	0	21	39	63
100126	Traditional sauce for pasta	1524	Ah basic tomato sauce for pasta	20	24	1	33	39	31
100132	Tomato pasta sauce markant	1524	Tomato sauce prepared glass	20	24	1	33	39	31
100149	Vegetable frikandel	2362	Regular frikandel (Dutch deep fried meat sausage)	9	5	1	21	45	55
100150	Swedish meat balls	2334	Beef/pork minced meat raw	9	7	1	24	43	57
100168	Carbonara sause for pasta canned	Average	Average of bacon, egg, cheese and cream	4.75	14.75	0.75	12	28	54.25
100172	Thin cheese crackers	1699	Biscuits&snacks cheesy averaged	6	2	0	8	41	24
Neutral Cluster
4	Uncooked macaroni	659	Boiled average plain pasta	3	2	1	1	3	16
5	Uncooked rice	658	Boiled white rice	3	2	2	4	2	5
7	Endive raw	Not applicable		4	1	10	1	1	2
8	Endive boiled	Not applicable		3	1	8	2	1	6
11	Eggplant boiled	Average	Average of all vegetables without additions from sensory database	8.44444	4.03704	5.33333	4.37037	2.96296	8.14815
13	Sellery/celiriac	26	Celeriac boiled	12	3	3	3	3	11
14	Cauliflower raw	Not applicable		8	4	4	3	2	4
15	Cauliflower boiled	Not applicable		8	4	3.5	4.5	2.5	11.5
16	Kale curly boiled	Not applicable		3	1	7	2	2	4
19	Mushrooms raw	20	Mushrooms boiled	7	3	2	18	5	18
20	Mushrooms boiled	Not applicable		7	3	2	18	5	18
21	Chinese cabbage	54	Oxheart cabbage	3	3	6	1	1	6
22	Chinese cabbage	54	Oxheart cabbage	3	3	6	1	1	6
25	Green cabbage	16	Kale	3	1	7	2	2	4
26	Celeriac boiled	Not applicable		12	3	3	3	3	11
27	Cucumber wo skin raw	Not applicable		7	2	2	1	1	2
28	Cucumber boiled w/o salt	273920	Cucumber raw	6	6	3	1	1	2
30	Kohlrabi boiled	Average	Average of all vegetables without additions from sensory database	8.44444	4.03704	5.33333	4.37037	2.96296	8.14815
31	Sweet pepper green	32	Sweet pepper green boiled	7	5	19	4	3	15
32	Sweet pepper green boiled	Not applicable		7	5	19	4	3	15
35	Peultjes	953	Frozen peas boiled	15	2	1	5	4	8
37	Leek boiled	Not applicable		7.5	3.5	8	4.5	3	11
39	Green turnips	16	Kale	3	1	7	2	2	4
41	Red cabbage	650	Frozen red cabbage with apple pieces boiled	24	10	4	10	15	12
42	Red cabbage	650	Frozen red cabbage with apple pieces boiled	24	10	4	10	15	12
46	Lettuce head raw	Not applicable		5	3	9	1	1	2
51	Spinach	146	Frozen spinach boiled	7	4	8	3	4	7
52	Spinach	146	Frozen spinach boiled	7	4	8	3	4	7
54	Cabbage oxheart boiled	Not applicable		3	3	6	1	1	6
55	Brussel sprouts boiled	Not applicable		8	2	19	9	5	7
57	Corn boiled	Average	Average of canned/tinned vegetables	12.5	2.25	1.75	5.75	12.75	10
59	Bean sprouts boiled	Not applicable		8	6	11	3	2	6
60	Tomato raw	273410	Tomato raw average	10	19	3	12	3	10
61	Tomato boiled w/o salt	273410	Tomato raw average	10	19	3	12	3	10
63	Onions raw	Not applicable		9	8	31	3	3	3
64	Onions boiled	Not applicable		8	4	3.5	4.5	2	10.5
65	Lettuce	46	Head lettuce	5	3	9	1	1	2
67	Raw chicory	68	Boiled chicory	5	1	11	1	2	7
68	Chicory boiled	Not applicable		5	1	11	1	2	7
69	White cabbage	54	Oxheart cabbage	3	3	6	1	1	6
70	White cabbage	54	Oxheart cabbage	3	3	6	1	1	6
71	Carrots raw average	Not applicable		15	4	2	2	2	4
72	Carrots boiled average	Not applicable		15	2	1	3	2	10
84	Eggs chicken boiled average	Not applicable		5	2	1	8	10	26
108	Chicken with skin	1634	Chicken filet raw	6	7	1	13	18	29
114	Lean fish uncooked	819	Boiled cod	2	3	2	12	13	20
118	Dried green peas	953	Frozen peas boiled	15	2	1	5	4	8
124	Radish raw	Average	Average of all vegetables without additions from sensory database	8.44444	4.03704	5.33333	4.37037	2.96296	8.14815
127	Mixed vegetables raw average	Average	Average of all vegetables without additions from sensory database	8.44444	4.03704	5.33333	4.37037	2.96296	8.14815
133	Mushrooms can/glass	20	Mushrooms boiled	7	3	2	18	5	18
134	Medium peas canned	135	Peas super fine tinned	15	2	1	6	11	9
135	Pea garden super fine tinned	Not applicable		15	2	1	6	11	9
136	Peas and carrots tinned	Not applicable		13	2	1	8	16	9
139	Beans french tinned	Not applicable		7	3	3	6	14	11
140	Spinach	146	Frozen spinach boiled	7	4	8	3	4	7
143	Carrots tinned	Not applicable		15	2	2	3	10	11
145	Red cabbage	650	Frozen red cabbage with apple pieces boiled	24	10	4	10	15	12
146	Spinach frozen boiled	Not applicable		7	4	8	3	4	7
168	Pear without skin	Not applicable		30	8	1	1	1	9
189	Peaches in syrup tinned	Not applicable		31	14	2	1	2	9
198	Almonds	199	Unsalted cashew nuts	10	1	1	11	14	39
199	Cashew nuts unsalted	Not applicable		10	1	1	11	14	39
200	Hazelnuts	199	Unsalted cashew nuts	10	1	1	11	14	39
201	Chestnuts	199	Unsalted cashew nuts	10	1	1	11	14	39
202	Coconut	Best match - Malaysian database	Young coconut	24.5	8.9	1	0.9	3.6	10.4
204	Unsalted peanuts	199	Unsalted cashew nuts	10	1	1	11	14	39
206	Walnuts unsalted	Not applicable		5	1	12	6	2	22
207	Unsalted mixed nuts	199	Unsalted cashew nuts	10	1	1	11	14	39
209	Breakfast cereal cornflakes kellogg's	Not applicable		14	2	1	2	9	5
213	Oatmeal	Average	Average of all neutral grains from sensory database	4.8	1.8	1.4	2	5	11.4
224	Bambix porridge	225	Brinta (porridge)	6	1	2	1	6	20
225	Breakfast cereal brinta	Not applicable		6	1	2	1	6	20
227	Crispbakes dutch	Not applicable		12	2	1	1	9	4
228	Crackers cream	Not applicable		5	1	1	1	8	7
229	Knackebrod (Swedish crispbread)	1779	Crispbread wholemeal	5	4	4	1	11	2
230	Roll white soft	Not applicable		8	4	2	1	13	13
233	Currant bread	2803	Bun currant/raisin	26	7	2	1	11	18
235	Child biscuits	838000	Liga child biscuits>12months	28	1	0	0	7	16
236	Bread brown wheat	Not applicable		4.5	2.5	1.5	0.5	11.5	9
238	Matses cracker	2369	Breadsticks	5	1	1	0	20	5
241	Bread white milk based	Not applicable		7	2	0.5	0.5	12	13.5
242	Rye bread	24602	Wholemeal bread	4	3	2	1	11	7
243	Rye bread	24602	Wholemeal bread	4	3	2	1	11	7
244	Currant bread	2803	Bun currant/raisin	26	7	2	1	11	18
246	Bread wholemeal average	Not applicable		4	3.5	2	1	11.5	8
248	Bread white water based	Not applicable		5.5	2.5	1.5	0.5	11	10.5
249	Bread wheat malt tarvo (brand)	Not applicable		5	2.5	1.5	0.5	12.5	8
252	Biscuit sweet	Not applicable		24	1	0	0	8	8
258	Biscuits averaged	Not applicable		27	1	1	1	11	12
263	Biscuit brown/wholemeal	Not applicable		24	1	1	0	10	8
267	Pretzel sticks	Not applicable		4	1	1	1	47	9
270	Raw milk	279	Whole milk	12	4	1	1	3	20
279	Milk whole	Not applicable		12	4	1	1	3	20
286	Milk semi-skimmed	Not applicable		12	4	1	1	3	20
288	Oatmeal prepared	Average	Average of rice porridge and wheat breakfast	10.5	1	1.5	0.5	4.5	21
294	Milk skimmed	Not applicable		14	5	1	1	2	18
295	Milk powder	Best match - Malaysian database	Nestle omega plus milk powder	15.5	1.4	0	1.1	2.2	27.9
297	Milk powder	Average	Average of all applicable baby milk formula (malaysian database)	18.5	2.3375	0.2625	3.2375	3.85	17.2
330	Turkey raw	1634	Chicken filet raw	6	7	1	13	18	29
333	Beef liver boiled	Average	Average of raw meat chunks excluding poultry	4.33333	5.66667	0.833333	15.8333	17.3333	31.6667
398	Branded mineral water	747	Average mineral water	2	17	19	0	2	3
406	Branded mineral water	747	Average mineral water	2	17	19	0	2	3
411	Mineral water spa (non-sparkling)	Not applicable		1	1	4	1	1	4
467	Pancake	Not applicable		15	2	1	2	8	35
557	Sellery/celiriac	26	Celeriac boiled	12	3	3	3	3	11
558	Sellery/celiriac	26	Celeriac boiled	12	3	3	3	3	11
562	Leek raw	Not applicable		5	4	17	2	2	3
565	Toast	Not applicable		3	1	1	0	9	4
577	Russian salad	Average	Average of potato, beef, pickles and potato	9.5	20	1	8.5	10.75	12.25
590	Wheat bran	Average	Average of all neutral grains from sensory database	4.8	1.8	1.4	2	5	11.4
596	Knackebrod (Swedish crispbread)	1779	Crispbread wholemeal	5	4	4	1	11	2
598	Tap water	1885	Mineral water average	1	1	2	1	1	5
599	Tap water	1885	Mineral water average	1	1	2	1	1	5
600	Tap water	1885	Mineral water average	1	1	2	1	1	5
644	Coffee prepared	Not applicable		2	9	63	1	3	4
645	Tea prepared	Not applicable		4	5	20	1	1	2
651	Spinach creamed frozen boiled	Not applicable		6	3	2	10	30	16
653	Breakfast cereals	12121214	Cornflakes	14	2	1	2	9	5
655	Crispbakes dutch wholemeal	Not applicable		11	2	1	1	10	4
658	Rice white boiled	Not applicable		3	2	2	4	2	5
659	Pasta plain average boiled	Not applicable		3	2	1	1	3	16
660	Beans brown tinned	Not applicable		8	1	2	9	19	13
682	Pumpkin, ripe	81002	Pumpkin pieces	10	3	2	6	2	6
698	Salted beef steak	1400	Beef rump steak raw	5	7	1	18	17	24
747	Mineral water average	Not applicable		2	17	19	0	2	3
811	Wholeweat macaroni unpreparedared	2157	Pasta wholemeal boiled	4	2	2	1	6	13
817	Plaice	819	Boiled cod	2	3	2	12	13	20
819	Cod boiled	Not applicable		2	3	2	12	13	20
820	Uncooked cod	819	Boiled cod	2	3	2	12	13	20
837	Oat biscuit	258	Average biscuit	27	1	1	1	11	12
849	Fennel	Average	Average of all vegetables without additions from sensory database	8.44444	4.03704	5.33333	4.37037	2.96296	8.14815
852	Sellery/celiriac	26	Celeriac boiled	12	3	3	3	3	11
867	Flaxseed	872	Sunflower seeds	6	2	3	2	3	23
872	Sunflower seeds	Not applicable		6	2	3	2	3	23
878	Croissant	2818	Croissant average	13	2	1	1	19	35
884	Red sweet pepper raw	88530	Red sweet pepper raw	15	10	5	5	3	5
885	Sweet pepper red boiled	Not applicable		14	11	3	4	2	9
898	Puff pastry cup	265	Puff pastry	3	2	2	1	32	15
919	Saithe	819	Boiled cod	2	3	2	12	13	20
920	Broccoli boiled	Not applicable		8.5	5.5	4.5	6.5	4	10
921	Raw broccoli	92010	Broccoli boiled	6	5	4	6	4	8
922	Raw courgette	96602	Blanced courgettes	7	5	5	5	2	5
951	Beans french boiled	Not applicable		8.5	3	2	4	3	6.5
953	Peas frozen boiled	Not applicable		15	2	1	5	4	8
954	Green beans	951100	French beans boiled	9	3	2	4	4	9
955	Rice w/o salt	658	Boiled white rice	3	2	2	4	2	5
957	Asparagus boiled w/o salt	Average	Average of all vegetables without additions from sensory database	8.44444	4.03704	5.33333	4.37037	2.96296	8.14815
958	Beets boiled w/o salt	Average	Average of all vegetables without additions from sensory database	8.44444	4.03704	5.33333	4.37037	2.96296	8.14815
959	Kale frozen	16	Kale boiled	3	1	7	2	2	4
960	Salsify boiled w/o salt	Average	Average of all vegetables without additions from sensory database	8.44444	4.03704	5.33333	4.37037	2.96296	8.14815
961	Green beans boiled w/o salt	951100	French beans boiled	9	3	2	4	4	9
962	Green beans boiled w/o salt	951100	French beans boiled	9	3	2	4	4	9
963	Peas cooked without salt	953	Frozen peas boiled	15	2	1	5	4	8
964	Snow peas boiled w/o salt	Average	Average of all vegetables without additions from sensory database	8.44444	4.03704	5.33333	4.37037	2.96296	8.14815
966	Courgettes boiled	Not applicable		7	1	2	4	2	9
967	Fennel boiled w/o salt	Average	Average of all vegetables without additions from sensory database	8.44444	4.03704	5.33333	4.37037	2.96296	8.14815
968	White/brown beans boiled	660	Brown beans tinned	8	1	2	9	19	13
970	Lentils boiled	660	Brown beans tinned	8	1	2	9	19	13
971	Soy beans	951100	French beans boiled	9	3	2	4	4	9
972	Green peas boiled w/o salt	953	Frozen peas boiled	15	2	1	5	4	8
975	Crispbread sesame	Not applicable		5	1	1	0	15	4
976	Knackebrod (Swedish crispbread)	1779	Crispbread wholemeal	5	4	4	1	11	2
982	Potatoes wo skins boiled average	Not applicable		5	2	1	7	8	13
1013	Paneermeel (breadcrumbs)	227	Beschuit (dutch crispbakes)	12	2	1	1	9	4
1014	Rice brown boiled	Not applicable		3	2	1	2	3	9
1023	Porridge	712000	Brinta (porridge)	15	1	1	0	3	22
1062	Nutricia fantomalt powder (babymilk powder)	279	Nutrilon child growing milk (1+) (babymilk powder)	12	4	1	1	3	20
1065	Dextro glucose powder	Best match - Malaysian database	S-26 formula milk (1+ years) (babymilk powder)	22.4	2.4	0	4	4	24
1095	Chickpeas boiled	660	Brown beans tinned	8	1	2	9	19	13
1131	Branded mineral water	747	Average mineral water	2	17	19	0	2	3
1136	Endive frozen	8	Endive boiled	3	1	8	2	1	6
1139	Peas and carrots frozen	136	Peas and carrots tinned	13	2	1	8	16	9
1141	Vegetable mix mexico (with corn and peppers)	Average	Average of all vegetables without additions from sensory database	8.44444	4.03704	5.33333	4.37037	2.96296	8.14815
1148	Green beans	951100	French beans boiled	9	3	2	4	4	9
1187	Bamboosprouts canned	Average	Average of all vegetables without additions from sensory database	8.44444	4.03704	5.33333	4.37037	2.96296	8.14815
1253	Knackebrod	1779	Crispbread wholemeal	5	4	4	1	11	2
1305	Chicken w/o skin	1634	Chicken filet raw	6	7	1	13	18	29
1312	Toast	227	Beschuit (dutch crispbakes)	12	2	1	1	9	4
1314	Eggs	84	Average egg boiled	5	2	1	8	10	26
1315	Uncooked cod	819	Boiled cod	2	3	2	12	13	20
1317	Chicken w/o skin	1634	Chicken filet raw	6	7	1	13	18	29
1322	Cracottes cracker	2369	Breadsticks	5	1	1	0	20	5
1328	Nutrilon plus 2 nutricia powder	Best match - Malaysian database	Similac 2 formula milk (6-18 months) (babymilk powder)	13.8	2.6	1	8.3	3.7	14.1
1338	Bambix porridge	225	Brinta (porridge)	6	1	2	1	6	20
1353	Glutenfree biscuit	252	Sweet biscuit	24	1	0	0	8	8
1361	Bread white turkish	Not applicable		5	2	1	1	14	11
1392	Chicken filet prepared	1634	Chicken filet raw	6	7	1	13	18	29
1393	Fried union	64100	Boiled union	7	4	3	5	2	12
1394	Mushrooms cooked w salt	20	Mushrooms boiled	7	3	2	18	5	18
1399	Lettuce iceberg raw	Not applicable		9.5	3.5	3	1.5	1	3
1400	Beef rump steak raw	Not applicable		5	7	1	18	17	24
1401	Beef steaks	1400	Beef rump steak raw	5	7	1	18	17	24
1402	Beef steaks	1400	Beef rump steak raw	5	7	1	18	17	24
1404	Beef steaks	1400	Beef rump steak raw	5	7	1	18	17	24
1408	Beef steaks	1400	Beef rump steak raw	5	7	1	18	17	24
1410	Roast beef	1400	Beef rump steak raw	5	7	1	18	17	24
1412	Beef steaks	1400	Beef rump steak raw	5	7	1	18	17	24
1413	Beef steaks	1400	Beef rump steak raw	5	7	1	18	17	24
1414	Beef steaks	1400	Beef rump steak raw	5	7	1	18	17	24
1415	Beef steak tartare raw	Not applicable		4	5	1	10	15	31
1418	Pork fillet raw	Not applicable		5	9	1	14	16	30
1419	Pork fricandeau	1422	Pork tenderloin raw	4	9	1	14	17	34
1420	Pork chop raw	Not applicable		4	10	1	18	16	25
1422	Pork tenderloin raw	Not applicable		4	9	1	14	17	34
1443	Lamb chop raw	Average	Average of raw meat chunks excluding poultry	4.33333	5.66667	0.833333	15.8333	17.3333	31.6667
1445	Lamb rib raw	Average	Average of raw meat chunks excluding poultry	4.33333	5.66667	0.833333	15.8333	17.3333	31.6667
1454	Beets sweet/sour canned	Average	Average of canned pickles, peas and carrots	13.75	18.75	1.25	4.75	11.5	9
1457	Potato different types boiled without skin	982	Average potatoes boiled without skin	5	2	1	7	8	13
1477	Glutenfree biscuit	258	Average biscuit	27	1	1	1	11	12
1481	Rice cakes puffed	Not applicable		3	0	1	1	7	4
1493	Savoury pie bread based with vegetables and cheese	Average	Average of brown bread, egg, cheese, average vegetables	5.86111	6.50926	2.33333	7.34259	16.4907	23.287
1499	Eggs	84	Average egg boiled	5	2	1	8	10	26
1533	Savoury pie puff pastry based with vegetables and cheese	Average	Average of puff pastry, egg, cheese, average vegetables	5.61111	6.50926	2.33333	7.59259	21.4907	25.037
1539	Beef steaks	1400	Beef rump steak raw	5	7	1	18	17	24
1544	Roulade	1400	Beef rump steak raw	5	7	1	18	17	24
1550	Beef tartare prepared	1415	Beef tartare raw	4	5	1	10	15	31
1553	Pork fricandeau	1422	Pork tenderloin raw	4	9	1	14	17	34
1572	Veal steak	1400	Beef rump steak raw	5	7	1	18	17	24
1574	Veal steak	1400	Beef rump steak raw	5	7	1	18	17	24
1595	Chili con carne prepared	Average	Average of minced meat, fried onion, tomato and kidney beans	8.5	10.75	2.75	13.5	16.5	21.25
1633	Chicken with skin	1634	Chicken filet raw	6	7	1	13	18	29
1634	Chicken fillet raw	Not applicable		6	7	1	13	18	29
1635	Chicken w/o skin	1634	Chicken filet raw	6	7	1	13	18	29
1642	Chicken roulade raw	1634	Chicken filet raw	6	7	1	13	18	29
1646	Pork chop prepared	1420	Pork chop raw	4	10	1	18	16	25
1649	Nutrilon pepti 2 nutricia	Best match - Malaysian database	Similac 2 formula milk (6-18 months) (babymilk powder)	13.8	2.6	1	8.3	3.7	14.1
1656	Carrot juice	72	Average carrots boiled	15	2	1	3	2	10
1665	Beef steaks	1400	Beef rump steak raw	5	7	1	18	17	24
1668	Pork meat raw 5-14g fat average	1422	Pork tenderloin raw	4	9	1	14	17	34
1676	Meat <5g fat	1634	Chicken filet raw	6	7	1	13	18	29
1681	Nutrilon pepti 2 nutricia powder	Best match - Malaysian database	Similac 2 formula milk (6-18 months) (babymilk powder)	13.8	2.6	1	8.3	3.7	14.1
1715	Nutrilon soy milk	Best match - Malaysian database	S-26 formula milk (1+ years) (babymilk powder)	22.4	2.4	0	4	4	24
1719	Calcium enriched milk	286	Semi-skimmed milk	12	4	1	1	3	20
1772	Pork fricandeau	1422	Pork tenderloin raw	4	9	1	14	17	34
1779	Crispbread wholemeal	Not applicable		5	4	4	1	11	2
1788	Pork rib chop raw	Not applicable		4	4	0	14	16	21
1789	Pork schnitzel unbreaded prepared	1790	Pork schnitzel unbreaded raw	5	7	1	16	18	25
1790	Pork schnitzel not breaded raw	Not applicable		5	7	1	16	18	25
1818	Ready-to-eat meal endive potato meat	Average	Average of endivie, beef and potato	4.66667	3.33333	3.33333	9.33333	8	13
1885	Water average	Not applicable		1	1	2	1	1	5
1895	Dried pecans	199	Unsalted cashew nuts	10	1	1	11	14	39
1904	Vegetables boiled average	Average	Average of all vegetables without additions from sensory database	8.44444	4.03704	5.33333	4.37037	2.96296	8.14815
1905	Vegetables raw average	Average	Average of all vegetables without additions from sensory database	8.44444	4.03704	5.33333	4.37037	2.96296	8.14815
1936	Turkey filet	1634	Chicken filet	6	7	1	13	18	29
1937	Crisps tortilla unflavoured	Not applicable		5	1	1	4	29	21
1955	Cheese mozzarella	Not applicable		2	7	1	3	9	40
1968	Branded mineral water	747	Average mineral water	2	17	19	0	2	3
1973	Nutrilon 3 nutricia	Best match - Malaysian database	Similac 2 formula milk (6-18 months)	13.8	2.6	1	8.3	3.7	14.1
1974	Nutricia nutrilon 3 powder	Best match - Malaysian database	Similac 2 formula milk (6-18 months)	13.8	2.6	1	8.3	3.7	14.1
1978	Omneo 2 powder nutricia	Best match - Malaysian database	Similac 2 formula milk (6-18 months)	13.8	2.6	1	8.3	3.7	14.1
1981	Neocate advance	Best match - Malaysian database	S-26 formula milk (1+ years) (babymilk powder)	22.4	2.4	0	4	4	24
1991	Bambix porridge	225	Brinta (porridge)	6	1	2	1	6	20
1999	Breakfast cereals	12121214	Cornflakes	14	2	1	2	9	5
2005	Kellogg's special k original	Not applicable		28	1	1	0	11	6
2007	Breakfast cereals	12121214	Cornflakes	14	2	1	2	9	5
2081	Cornflakes	12121214	Kellog's cornflakes	14	2	1	2	9	5
2090	Chicken with skin	1634	Chicken filet raw	6	7	1	13	18	29
2112	Sweet potato	72	Average carrots boiled	15	2	1	3	2	10
2113	Pumpkin boiled	81002	Pumpkin pieces	10	3	2	6	2	6
2129	Nutricia infatrini	Best match - Malaysian database	Similac 2 formula milk (6-18 months) (babymilk powder)	13.8	2.6	1	8.3	3.7	14.1
2141	Sourced water with sweetener	Average	Average of water and fruit taste sparkling water	18.5	10	2	0.5	2	3
2157	Pasta wholemeal boiled	Not applicable		4	2	2	1	6	13
2158	Couscous boiled	Average	Average of all neutral grains from sensory database	4.8	1.8	1.4	2	5	11.4
2176	Pine nuts	Not applicable		9	2	6	4	8	40
2221	Child biscuits	838000	Liga child biscuits>12months	28	1	0	0	7	16
2229	Knackebrod	1779	Crispbread wholemeal	5	4	4	1	11	2
2230	Cracottes cracker	2369	Breadsticks	5	1	1	0	20	5
2232	Biscuit fruit	Not applicable		30	5	1	1	7	12
2240	Goat milk	279	Whole milk	12	4	1	1	3	20
2273	Cracottes cracker	2369	Breadsticks	5	1	1	0	20	5
2277	Bread blue band goede start white bread	Not applicable		5	2	1	0.5	10.5	10
2290	Coconut milk	279	Whole milk	12	4	1	1	3	20
2325	Potatoes boiled with skin av	Not applicable		6	2	1	8	6	9
2347	Tortellini boiled	Not applicable		8	4	1	15	25	24
2348	Wholemeal bread with pumpkin seeds	2703	Bread multigrain average with seeds	5	5	4	1	14	9
2349	Flaxseed bread	2703	Bread multigrain with seeds	5	5	4	1	14	9
2350	Bread multigrain average w seeds	Not applicable		4.5	2.5	2	1	12.5	9
2352	Currant bread with almond paste	2803	Bun currant/raisin	26	7	2	1	11	18
2353	Currant bread wholemeal	2804	Bun wholemeal w muesli	23	6	1	1	12	14
2357	Bread wholemeal w sunflower seeds	Not applicable		4.5	4	4	1	13.5	9.5
2359	Wrap/tortilla	Not applicable		11	1	1	2	11	14
2369	Breadsticks	Not applicable		5	1	1	0	20	5
2377	Tomato dried in oil canned	273410	Tomato raw average	10	19	3	12	3	10
2400	Croissant chocolate	2818	Croissant average	13	2	1	1	19	35
2406	Child biscuits	838000	Liga child biscuits>12months	28	1	0	0	7	16
2433	Ricedrink	294	Skimmed milk	14	5	1	1	2	18
2494	Brown bread	23602	Brown wheat bread	4	2	2	0	12	8
2528	Croutons	2369	Breadsticks	5	1	1	0	20	5
2578	Pancake prepared with sunflower oil	467	Pancake	15	2	1	2	8	35
2582	Wholemeal pancake	467	Pancake	15	2	1	2	8	35
2682	Multigrain rice boiled	658	White rice	3	2	2	4	2	5
2700	Sultana biscuit yofruit	2232	Fruit biscuit	30	5	1	1	7	12
2703	Bread wholemeal w seeds	Not applicable		5	5	4	1	14	9
2704	Wheat bread with seeds	23602	Brown wheat bread	4	2	2	0	12	8
2707	Corn flour bread with seeds	Not applicable		7	1	1	1	11	11
2726	Carrots raw	Not applicable		16	2	2	3	1	3
2727	Carrots boiled	Not applicable		20	1	1	5	2	11
2728	Winter carrot raw	71	Average carrots raw	15	4	2	2	2	4
2729	Winter carrot boiled	72	Average carrots boiled	15	2	1	3	2	10
2730	Tomato raw	273410	Tomato raw average	10	19	3	12	3	10
2731	Cherry tomato raw	273410	Tomato raw average	10	19	3	12	3	10
2733	Big beef tomato raw	273410	Tomato raw average	10	19	3	12	3	10
2734	Tomato average raw	Not applicable		10	19	3	12	3	10
2735	Tomato boiled average	273410	Tomato raw average	10	19	3	12	3	10
2736	Lettuce	46	Head lettuce	5	3	9	1	1	2
2737	Raw union in lettuce	631000	Raw union	9	8	31	3	3	3
2739	Cucumber w skin raw	Not applicable		6	4	4	1	1	3
2740	Yellow pepper raw	2741	Sweet yellow pepper boiled	16	8	2	3	3	12
2741	Sweet pepper yellow boiled	Not applicable		16	8	2	3	3	12
2742	Sweet pepper average	88530	Red sweet pepper raw	15	10	5	5	3	5
2743	Sweet pepper boiled average	2741	Sweet yellow pepper boiled	16	8	2	3	3	12
2744	Potato different types boiled without skin	982	Average potatoes boiled without skin	5	2	1	7	8	13
2745	Potato different types boiled without skin	982	Average potatoes boiled without skin	5	2	1	7	8	13
2746	Potato different types boiled without skin	982	Average potatoes boiled without skin	5	2	1	7	8	13
2747	Potato different types boiled without skin	982	Average potatoes boiled without skin	5	2	1	7	8	13
2748	Pear with skin	Not applicable		30	6	1	1	1	10
2765	Pangasius prepared in microwave	819	Boiled cod	2	3	2	12	13	20
2770	Eggs	84	Average egg boiled	5	2	1	8	10	26
2772	Eggs	84	Average egg boiled	5	2	1	8	10	26
2780	Egg pasta	659	Boiled average plain pasta	3	2	1	1	3	16
2781	Fresh pasta	659	Boiled average plain pasta	3	2	1	1	3	16
2782	Wholewheat bread course/fine	24602	Whole wheat bread	4	3	2	1	11	7
2783	Multigrain bread	23501	Multigrain bread average w seeds	5	3	2	1	12	9
2784	Multigrain bread	23501	Multigrain bread average w seeds	5	3	2	1	12	9
2785	Bread corn	27071	Bread corn	6	1	0	1	12	12
2786	Wheat bread with seeds	23602	Brown wheat bread	4	2	2	0	12	8
2787	Wheat bread with seeds	23602	Brown wheat bread	4	2	2	0	12	8
2788	Wholewheat bread sourdough	24602	Whole wheat bread	4	3	2	1	11	7
2789	Bread ciabatta no filling	Not applicable		6	3	1	1	18	8
2790	Bread pita white	Not applicable		7	2	1	3	13	14
2792	Currant bread with almond paste	2803	Bun currant/raisin	26	7	2	1	11	18
2793	Baguette white	Not applicable		8	3	1	0	18	12
2794	Baguette brown	Not applicable		6	2	1	0	17	10
2795	Roll white hard	Not applicable		7	3	1	1	14	10
2796	Roll brown hard	Not applicable		6	4	1	1	14	9
2797	Roll brown soft	Not applicable		7	4	2	1	13	12
2798	Roll wholemeal soft	Not applicable		7	3	2	1	16	10
2799	Multigrain bread	23501	Multigrain bread average w seeds	5	3	2	1	12	9
2800	Multigrain bread	23501	Multigrain bread average w seeds	5	3	2	1	12	9
2801	Croissant	2818	Croissant average	13	2	1	1	19	35
2802	Croissant	2818	Croissant average	13	2	1	1	19	35
2803	Bun currant/raisin	Not applicable		26	7	2	1	11	18
2804	Bun wholemeal w muesli	Not applicable		23	6	1	1	12	14
2809	Muesli w fruit	Not applicable		11	4	2	1	4	5
2811	Wholewheat bread course/fine	24602	Whole wheat bread	4	3	2	1	11	7
2812	Currant bread with almond paste	2803	Bun currant/raisin	26	7	2	1	11	18
2813	Currant bread	2803	Bun currant/raisin	26	7	2	1	11	18
2815	Brown bread	23602	Brown wheat bread	4	2	2	0	12	8
2816	Bread tijger white	Not applicable		7	2	1	0	13	12
2818	Croissant average	Not applicable		13	2	1	1	19	35
2821	Wheat bread with seeds	23602	Brown wheat bread	4	2	2	0	12	8
2891	Jodekoek (cookie)	258	Average biscuit	27	1	1	1	11	12
2894	Digestive biscuit	263	Wholemeal biscuit	24	1	1	0	10	8
2900	Corn canned/glass	Average	Average of canned/tinned vegetables	12.5	2.25	1.75	5.75	12.75	10
2922	Potato different types boiled without skin	982	Average potatoes boiled without skin	5	2	1	7	8	13
2937	Melba toast	565	Toasted bread	3	1	1	0	9	4
2983	Nutrilon milk	279	Whole milk	12	4	1	1	3	20
2984	Nutrilon child growing milk	279	Full fat milk	12	4	1	1	3	20
3007	Bread lower in carbs	2703	Multigrain bread with seeds	5	5	4	1	14	9
3018	Veal steak	1400	Beef rump steak raw	5	7	1	18	17	24
3046	Brown bread	23602	Brown wheat bread	4	2	2	0	12	8
3048	Orange pepper raw	2741	Sweet yellow pepper boiled	16	8	2	3	3	12
3055	Brown bread	23602	Brown wheat bread	4	2	2	0	12	8
3057	Fibre bread brown	23501	Multigrain bread average w seeds	5	3	2	1	12	9
3069	Vegetable soup	37100	Boiled leeks	6	3	5	3	2	9
3071	Tilapia prepared w/o fat	2299	Tilapia raw	6	5	1	15	12	21
3076	Puff pastry with butter	265	Puff pastry	3	2	2	1	32	15
3077	White bread glutenfree	24802	White bread water based	5	2	2	0	11	9
3078	Multigrain bread glutenfree	23501	Multigrain bread average w seeds	5	3	2	1	12	9
3080	Knackebrod	1779	Crispbread wholemeal	5	4	4	1	11	2
3086	Pakchoi boiled	Average	Average of all vegetables without additions from sensory database	8.44444	4.03704	5.33333	4.37037	2.96296	8.14815
3128	Parsnip boiled	Average	Average of all vegetables without additions from sensory database	8.44444	4.03704	5.33333	4.37037	2.96296	8.14815
3129	Growth milk 1+ (babymilk powder)	Best match - Malaysian database	S-26 formula milk (1+ years) (babymilk powder)	22.4	2.4	0	4	4	24
3131	Pyjamapapje (porridge)	225	Brinta (porridge)	6	1	2	1	6	20
3132	Pyjamapapje (porridge)	225	Brinta (porridge)	6	1	2	1	6	20
3133	Porridge	712000	Brinta (porridge)	15	1	1	0	3	22
3139	Minced meat chicken raw	1634	Chicken filet raw	6	7	1	13	18	29
3154	Quinoa boiled	Average	Average of all neutral grains from sensory database	4.8	1.8	1.4	2	5	11.4
3156	Standaard 1 infant formula (babymilk powder)	Best match - Malaysian database	S-26 formula milk (1+ years) (babymilk powder)	22.4	2.4	0	4	4	24
3157	Standaard 2 follow-on formula (babymilk powder)	Best match - Malaysian database	Similac 2 formula milk (6-18 months) (babymilk powder)	13.8	2.6	1	8.3	3.7	14.1
3158	Standaard follow-on formula 3 (babymilk powder)	Best match - Malaysian database	Similac 2 formula milk (6-18 months) (babymilk powder)	13.8	2.6	1	8.3	3.7	14.1
3177	Neocate active	279	Nutrilon child growing milk (1+) (babymilk powder)	12	4	1	1	3	20
3184	Kidney beans boiled	660	Brown beans tinned	8	1	2	9	19	13
3188	Multigrain bread	23501	Multigrain bread average w seeds	5	3	2	1	12	9
3190	Wholewheat bread course/fine	24602	Whole wheat bread	4	3	2	1	11	7
3193	White bread with fibre	24810	White bread water based	6	3	1	1	11	12
3194	Vikorn bread (wholemeal bread brand)	23602	Brown wheat bread	4	2	2	0	12	8
3195	Vikorn bread (wholemeal bread brand)	23602	Brown wheat bread	4	2	2	0	12	8
3200	Wheat bulgur boiled	Average	Average of all neutral grains from sensory database	4.8	1.8	1.4	2	5	11.4
3209	Wholewheat bread with seeds	24602	Whole wheat bread	4	3	2	1	11	7
3211	Wholewheat bread with seeds	24602	Whole wheat bread	4	3	2	1	11	7
3212	Wholemeal bread course with sunflower seeds	23571	Wholemeal bread with sunflower seeds	5	6	4	1	13	10
3213	Wholemeal bread with pumpkin seeds	2703	Bread multigrain average with seeds	5	5	4	1	14	9
3224	Dutch mixed vegetables boiled	Average	Average of all vegetables without additions from sensory database	8.44444	4.03704	5.33333	4.37037	2.96296	8.14815
3225	Italian mixed vegetables boiled	Average	Average of all vegetables without additions from sensory database	8.44444	4.03704	5.33333	4.37037	2.96296	8.14815
3226	Asian mixed vegetables boiled	Average	Average of all vegetables without additions from sensory database	8.44444	4.03704	5.33333	4.37037	2.96296	8.14815
3240	Lactose free milk	286	Semi-skimmed milk	12	4	1	1	3	20
3250	Glutenfree pasta	659	Boiled average plain pasta	3	2	1	1	3	16
3251	Fibre rich pasta	659	Boiled average plain pasta	3	2	1	1	3	16
3253	Tortilla crisps miscellaneous	1937	Tortilla crisps unflavoured	5	1	1	4	29	21
3254	Mushroom based mixed vegetables boiled	20	Mushrooms boiled	7	3	2	18	5	18
3325	Rice cakes puffed w/o salt	1481	Rice cakes puffed	3	0	1	1	7	4
3326	Wholemeal bread with pumpkin seeds	2703	Bread multigrain average with seeds	5	5	4	1	14	9
3327	Brown bread	23602	Brown wheat bread	4	2	2	0	12	8
3328	Wheat bread with seeds	23602	Brown wheat bread	4	2	2	0	12	8
3382	Infant formula 4 powder (babymilk powder)	Best match - Malaysian database	S-26 formula milk (1+ years) (babymilk powder)	22.4	2.4	0	4	4	24
3430	Nutrilon Infant formula 4 powder (babymilk powder)	Best match - Malaysian database	S-26 formula milk (1+ years) (babymilk powder)	22.4	2.4	0	4	4	24
3431	Nutrilon Infant formula 5 powder (babymilk powder)	Best match - Malaysian database	S-26 formula milk (1+ years) (babymilk powder)	22.4	2.4	0	4	4	24
3434	Nutrilon good night powder (babymilk powder)	Best match - Malaysian database	Similac 2 formula milk (6-18 months) (babymilk powder)	13.8	2.6	1	8.3	3.7	14.1
3447	Chiaseed	872	Sunflower seeds	6	2	3	2	3	23
100001	Babyfood carrot ham potato 8months	Average	Average of carrot, ham and potato	8.66667	3	0.666667	14	18	20
100002	Babyfood cauliflour ham potato 8 months	Average	Average of cauliflour, ham and potato	7	3.66667	1.66667	14.6667	18	20.6667
100003	Babyfood tomato ham macaroni 8 months	Average	Average of tomato, ham and pasta	5.33333	12.6667	1.66667	16.3333	17	21
100004	Babyfood spinach beef potato 8 months	Average	Average of spinach, beef and potato	6	4.33333	3.33333	9.66667	9	13.3333
100005	Babyfood zucchini tuna rice 8 months	Average	Average of tuna, zucchini and rice	4.66667	6.33333	2	10	9.66667	11
100006	Babyfood carrot chicken potato 8 months	Average	Average of carrot, chicken and potato	9	3.66667	1	8	8.66667	16
100007	Babyfood cauliflour oven dish 8 months	Average	Average of cauliflour, beef, cheese and potato	6.75	7.75	1.75	12	16.5	24
100008	Babyfood beans apple beef potato 8 months	Average	Average of beans, apple, beef and potato	9.75	12	1.5	8.75	10.75	12.5
100009	Babyfood broccoli chicken potato 8 months	Average	Average of potato, broccoli, chicken	6	4.66667	2	9	9.33333	15.3333
100010	Babyfood string beans beef potato 8 months	Average	Average of potato, beef and green beans	6.66667	4	1.33333	10	9	14
100011	Babyfood spaghetti with beef 8 months	Average	Average of minced meat, tomato and pasta	5.33333	13.3333	2	12	7.33333	15.3333
100012	Babyfood tomato chicken pasta 8 months	Average	Average of chicken, tomato and pasta	5.66667	13.3333	2	10.3333	7.66667	17
100013	Babyfood peas turkey potato 8 months	Average	Average of peas, chicken and potato	9	3.66667	1	9	11.6667	15.6667
100014	Babyfood carrot turkey potato 12 months	Average	Average of carrot, chicken and potato	9	3.66667	1	8	8.66667	16
100016	Babyfood tomato chicken rice 12 months	Average	Average of tomato, ham and pasta	9.5	20	1	8.5	10.75	12.25
100017	Babyfood beans ham potato 12 months	Average	Average of potato, beans and ham	6.33333	2.66667	1	16	23.6667	21
100018	Babyfood vegetarian pasta 12 months	Average	Average of minced meat, average vegetables and pasta	5.14815	2.67901	2.44444	5.79012	9.98765	23.0494
100019	Babyfood broccoli turkey potato 12 months	Average	Average of potato, broccoli, chicken	6	4.66667	2	9	9.33333	15.3333
100020	Babyfood spinach chicken potato 12 months	Average	Average of spinach, chicken and potato	6.33333	4.33333	3.33333	8	9.33333	15
100021	Babyfood tomato tuna pasta 12 months	Average	Average of tuna, tomato and pasta	5	16.3333	2.33333	13.3333	10	13.6667
100022	Babyfood peas beef potato 12 months	Average	Average of potato, peas and beef	8.66667	3.66667	1	10.6667	11.3333	14
100023	Babyfood zucchini chicken pasta 12 months	Average	Average of zucchini, chicken and pasta	5.33333	3.33333	1.33333	6	7.66667	18
100024	Babyfood string beans beef potato 12 months	Average	Average of potato, beef and green beans	6.66667	4	1.33333	10	9	14
100025	Babyfood pumpkin chicken pasta 12 months	Average	Average of pumpkin, chicken and pasta	6.33333	4	1.33333	6.66667	7.66667	17
100026	Babyfood peas ham potato 12 months	Average	Average of potato, peas and ham	8.66667	3	0.666667	15	21	19.6667
100027	Babyfood carrot veal potato 15 months	Average	Average of carrot, beef and potato	8.66667	3.66667	1	9.66667	8.33333	14.3333
100028	Babyfood tomato ham pasta 15 months	Average	Average of tomato, ham and pasta	5.33333	12.6667	1.66667	16.3333	17	21
100029	Babyfood broccoli beef rice 15 months	Average	Average of broccoli, beef and rice	4.66667	4.66667	2.33333	9.33333	7.66667	12.3333
100030	Babyfood carrot turkey potato 15 months	Average	Average of carrot, chicken and potato	9	3.66667	1	8	8.66667	16
100031	Babyfood spaghetti beef 15 months	Average	Average of minced meat, tomato and pasta	5.33333	13.3333	2	12	7.33333	15.3333
100032	Babyfood tomato turkey pasta 15 months	Average	Average of chicken, tomato and pasta	5.66667	13.3333	2	10.3333	7.66667	17
100033	Babyfood cauliflour turkey potato 15 months	Average	Average of cauliflour, chicken and potato	7.33333	4.33333	2	8.66667	8.66667	16.6667
100034	Babyfood beans apple beef potato 15 months	Average	Average of beans, apple, beef and potato	9.75	12	1.5	8.75	10.75	12.5
100035	Babyfood peas turkey rice 15 months	Average	Average of rice, peas and chicken	8	3.66667	1.33333	7.66667	10.3333	14.3333
100036	Babyfood surinam chicken dish 15 months	Average	Average of chicken, potato and green beans	7	4	1.33333	8.33333	9.33333	15.6667
100037	Babyfood vegetarian pasta zucchini mozzarella 15 months	Average	Average of mozzarella, zucchini and pasta	4	3.33333	1.33333	2.66667	4.66667	21.6667
100040	Babyfood banana cookie 8 months	Average	Average of digestive cookie and olvarit banana	28.5	12.5	1	0.5	7	11
100042	Babyfood apple cookie 8 months	Average	Average of digestive cookie and olvarit apple	24	13.5	1	0.5	6.5	8.5
100045	Babyfood apple peach cookie 8 months	Average	Average of digestive cookie and olvarit apple	24	13.5	1	0.5	6.5	8.5
100050	Babyfood potato cauliflour egg 12 months	Average	Average of cauliflour, egg and potato	7	2.66667	2	7	6	15.6667
100051	Babyfood fish and vegetables 8 months	Average	Average of fish average, pasta and average vegetables	4.48148	3.01235	2.77778	5.79012	6.32099	14.716
100055	Babyfood vegetarian broccoli dish 6 months	Average	Average of potato, broccoli and cheese	6	8.33333	2	10.3333	17	22.6667
100056	Babyfood brussels sprouts turkey	Average	Average of brussel's sprouts, chicken and potato	6.66667	3.66667	7	10	9.66667	15
100057	Babyfood sweet potato pumpkin 4 months	Average	Average of sweet potato, pumpkin and apple	15	14.3333	1.66667	3	1.66667	6.66667
100058	Babyfood broccoli pear peas 4 months	Average	Average of broccoli, pear and peas	17	5	2	4.33333	5.33333	8.66667
100059	Babyfood squeezable pear and pumpkin	Average	Average of pumpkin and olvarit pear	17	13.5	2	3.5	2.5	7.5
100060	Babyfood spaghetti beef 6 months	Average	Average of minced meat, tomato and pasta	5.33333	13.3333	2	12	7.33333	15.3333
100062	Babyfood breakfast porridge with fruit	Average	Average of porridge and average fruit	16.6923	13.6154	2.03846	0.730769	3.57692	14.0769
100067	Baby's animal cookies	838000	Liga baby biscuit	28	1	0	0	7	16
100068	Corn puffs	1481	Rice cakes	3	0	1	1	7	4
100070	Etos follow-on formula 3	Best match - Malaysian database	Similac 2 formula milk (6-18 months) (babymilk powder)	13.8	2.6	1	8.3	3.7	14.1
100071	Strawberry banana crispy sticks	Average	Average of banana, rice cake and strawberry	18	12	1	1	5.5	9
100073	Nestle porridge	225	Brinta (porridge)	6	1	2	1	6	20
100074	Corn puffs	1481	Rice cakes	3	0	1	1	7	4
100076	Kruidvat baby vegetable lasagna	845000	Olvarit vegetable lasagna	13	7	2	11	14	31
100078	Mini rice cake apple	Average	Average of rice cake and apple	11.5	19	1.5	0.5	4	4
100079	Crispy carrot bites 12 months	Average	Average of rice cake and carrot	9	1	1	2	4.5	7
100080	Crispy cheese bites 12 months	Average	Average of rice cake and cheese	4.5	9	1	9	24	27.5
100083	Bambix porridge	225	Brinta (porridge)	6	1	2	1	6	20
100084	Crispy sticks apple strawberry	Average	Average of rice cake and strawberry	10.5	17	1	0.5	4	6
100088	Babyfood summerfruitmix 8 months	Average	Average of digestive cookie and olvarit apple	24	13.5	1	0.5	6.5	8.5
100089	Ah baby vegetable risotto	841000	Olvarit vegetable risotto	13	11	3	11	10	27
100092	Rice cake apple cinnamon	Average	Average of rice cake and apple	11.5	19	1.5	0.5	4	4
100094	Corn puffs	1481	Rice cakes	3	0	1	1	7	4
100095	Babyfood mixed vegetables chicken rice 12 months	Average	Average of chicken, rice and average vegetables	5.81481	4.34568	2.77778	7.12346	7.65432	14.0494
100096	Kruidvat vegetable chicken pasta	832000	Olvarit broccoli chicken pasta	7	8	4	10	13	23
100099	Kleine keuken baby cookies	838000	Liga baby biscuits>12months	28	1	0	0	7	16
100101	Babyfood sweet potato pumpkin apple blueberry	Average	Average of sweet potato, pumpkin and apple	15	14.3333	1.66667	3	1.66667	6.66667
100104	Babyfood spaghetti beef 12 months	Average	Average of minced meat, tomato and pasta	5.33333	13.3333	2	12	7.33333	15.3333
100105	Rice noodles thin	Average	Average of all neutral grains from sensory database	4.8	1.8	1.4	2	5	11.4
100113	Babyfood pasta salmon spinach 12 months	Average	Average of spinacht, salmon and pasta	4.33333	5	3.33333	9.66667	8.33333	16.6667
100114	Ah follow-on formula (babymilk powder)	Best match - Malaysian database	S-26 formula milk (1+ years) (babymilk powder)	22.4	2.4	0	4	4	24
100116	Babyfood fish dish salmon	Average	Average of salmon, potato and average vegetables	5.81481	5.01235	2.44444	12.4568	8.98765	14.716
100117	Kleine keuken baby cookies	838000	Liga baby biscuits>12months	28	1	0	0	7	16
100118	Grain cakes	1481	Rice cakes	3	0	1	1	7	4
100121	Crispy sweet pepper sticks	Average	Average of rice cake and sweet pepper	8.5	5.5	2	2.5	4.5	6.5
100123	Kleine keuken baby cookies	838000	Liga baby biscuits>12months	28	1	0	0	7	16
100124	Kleine keuken baby cookies	838000	Liga baby biscuits>12months	28	1	0	0	7	16
100128	Rice cakes apple cinnamon	Average	Average of rice cake and apple	11.5	19	1.5	0.5	4	4
100129	Wholemeal tortilla	2359	Wrap/tortilla	11	1	1	2	11	14
100133	Mini muesli with vegetables 12 months	Average	Average of plain cracker and dried raisins	28	7.5	2	1	6.5	7.5
100136	Bimi	92010	Broccoli	6	5	4	6	4	8
100137	Babyfood quinoa spinach carrot 6 months	Average	Average of carrot, spinach and pasta	8.33333	2.66667	3.33333	2.33333	3	11
100138	Oat milk	Average	Average of unsweetened soy milk and fine grain porridge	28.65	0.7	0.35	1.4	1.8	13.55
100139	Pumpkin spread	81002	Boiled pumpkin	10	3	2	6	2	6
100141	Burrito meal package	Average	Average of beef, tortilla, cheese and average vegetables	7.61111	7.50926	2.08333	10.3426	17.9907	24.287
100144	Nestle porridge	225	Brinta (porridge)	6	1	2	1	6	20
100152	Porridge with carrot	Average	Average of porridge and carrot	10.5	1.5	1.5	2	4	15
100154	Couscous wholemeal	Average	Average of all neutral grains from sensory database	4.8	1.8	1.4	2	5	11.4
100157	Almond milk	Average	Average of unsweetened soy milk, unsalted almonds and regular soy drink	21.85	0.4	1.35	7.35	7.45	14.2
100158	Ready-to-eat meal asian cod	Average	Average of rice, cod and average vegetables	4.48148	3.01235	3.11111	6.79012	5.98765	11.0494
100159	Babyfood surinam chicken dish	Average	Average of chicken, potato and green beans	7	4	1.33333	8.33333	9.33333	15.6667
100163	Crispy corn snacks banana 12 months	Average	Average of olvarit banana and rice cake	18	12	1	1	5.5	9
100170	Couscous wholemeal unpreparedared	Average	Average of all neutral grains from sensory database	4.8	1.8	1.4	2	5	11.4
100171	Pain au chocolat	2818	Average croissant	13	2	1	1	19	35
100174	Coconut milk	279	Full fat milk	12	4	1	1	3	20
100175	Mixed vegetable mexican style	Average	Average of all vegetables without additions from sensory database	8.44444	4.03704	5.33333	4.37037	2.96296	8.14815
100177	Chickpea pasta	Average	Average of all neutral grains from sensory database	4.8	1.8	1.4	2	5	11.4
100179	Focacia bread	2789	Bread pita white	6	3	1	1	18	8
Sour-Sweet Cluster
40	Rhubarb raw	Average	Average of olvarit banana and olvarit apple	28.5	25	1	1	3.5	11.5
74	Cabbage sauerkraut cooked	Not applicable		6	70	4	2	17	4
131	Pickles	132	Gherkins sweet pickled	12	69	1	2	9	7
132	Gherkins sweet pickled	Not applicable		12	69	1	2	9	7
141	Tomato puree	273440	Tomato canned puree average	8	31	4	17	2	6
144	Silver-skin onions sweet pickled glass	Not applicable		10	53	2	2	12	10
147	Apple without skin average	Not applicable		20	38	2	0	1	4
148	Strawberries	Not applicable		18	34	1	0	1	8
149	Apricots	Average	Average of all fresh fruits from sensory database	27.3846	26.2308	2.07692	0.461538	1.15385	8.15385
150	Pineapple	Not applicable		34	34	1	0	2	5
152	Blueberries	Average	Average of all fresh fruits from sensory database	27.3846	26.2308	2.07692	0.461538	1.15385	8.15385
153	Red currants	Average	Average of all fresh fruits from sensory database	27.3846	26.2308	2.07692	0.461538	1.15385	8.15385
155	Huckleberries	Average	Average of all fresh fruits from sensory database	27.3846	26.2308	2.07692	0.461538	1.15385	8.15385
157	Blackberries	Average	Average of all fresh fruits from sensory database	27.3846	26.2308	2.07692	0.461538	1.15385	8.15385
159	Cranberries fresh	Average	Average of different grapes	31.5	23.5	2	0	1	5
160	Grapes with skin average	Not applicable		31.5	23.5	2	0	1	5
161	Raspberies	Average	Average of all fresh fruits from sensory database	27.3846	26.2308	2.07692	0.461538	1.15385	8.15385
163	Cherries	Average	Average of all fresh fruits from sensory database	27.3846	26.2308	2.07692	0.461538	1.15385	8.15385
165	Manderins	Not applicable		26	31	3	1	1	4
166	Melon	Average	Average of all fresh fruits from sensory database	27.3846	26.2308	2.07692	0.461538	1.15385	8.15385
169	Peach	Average	Average of all fresh fruits from sensory database	27.3846	26.2308	2.07692	0.461538	1.15385	8.15385
170	Plum with peel	Average	Average of all fresh fruits from sensory database	27.3846	26.2308	2.07692	0.461538	1.15385	8.15385
171	Orange	Not applicable		19	47	8	0	1	3
172	Fresh citrus fruit	171	Orange	19	47	8	0	1	3
173	Fruit excl citrus average	Average	Average of all fresh fruits excluding citrus	22.3333	20.8333	1.16667	4.5	4	12.8333
177	Pineapple in syrup tinned	Not applicable		38	20	0	0	3	6
179	Apple sauce tinned	Not applicable		46	21	0	2	2	13
278	Yoghurt full fat	Not applicable		2	71	2	1	3	28
284	Yoghurt low fat with fruit	Not applicable		42	24	1	1	2	33
289	Buttermilk	Not applicable		6	37	1	2	5	24
301	Yoghurt low fat	Not applicable		2	67	2	1	3	25
305	Fromage frais low fat	Not applicable		2	51	1	1	0	35
306	Semi-skimmed fromage frais	305	Fromage frais low fat	2	51	1	1	0	35
307	Full fat fromage frais	305	Fromage frais low fat	2	51	1	1	0	35
383	Juice apple	Not applicable		46	46	3	1	1	5
385	Fruit juice berry	1878	Roosvicee multifruit	39	35	1	0	2	1
387	Fruit juice berry	1878	Roosvicee multifruit	39	35	1	0	2	1
388	Berry juice	Average	Average of fruit juices	48.8	35.4	2.4	0.4	1	5.6
396	Grape juice	Average	Average of fruit juices	48.8	35.4	2.4	0.4	1	5.6
400	Soft drink wo caffeine	Not applicable		51	33	6	0	2	3
410	Juice orange pasteurized	Not applicable		28	41	8	1	2	8
417	Juice drink	Not applicable		50	33	7	0	2	4
462	Ketchup tomato	Not applicable		28	42	1	22	29	27
479	Buttermilk with fruit flavour	289	Buttermilk	6	37	1	2	5	24
486	Flan with fruit filling	Not applicable		46	32	1	0	11	35
575	Sandwich spread original	Not applicable		19	45	1	13	24	36
657	Yoghurt drink	Not applicable		32	27	1	1	4	29
687	Tahoe soy cheese	278	Full fat yogurt	2	71	2	1	3	28
692	Mango	Average	Average of all fresh fruits from sensory database	27.3846	26.2308	2.07692	0.461538	1.15385	8.15385
824	Mustard	Not applicable		6	47	10	5	37	31
850	Sweet sour atjar	132	Pickles	12	69	1	2	9	7
862	Milkshake	2052	Dairy drink milk&fruit strawberry cherry	31	26	2	1	5	20
863	Yoghurt full fat with fruit	Not applicable		40	28	1	1	4	42
875	Apple with skin average	Not applicable		22	40	1	1	1	3
923	Pear juice	383	Apple juice	46	46	3	1	1	5
931	Fromage frais low fat with fruit	Not applicable		29	29	1	0	3	37
1007	Pomegranated	Average	Average of all fresh fruits from sensory database	27.3846	26.2308	2.07692	0.461538	1.15385	8.15385
1056	Kiwi fruit	Not applicable		19	51	4	0	1	7
1057	Persimmon	Average	Average of all fresh fruits excluding citrus	22.3333	20.8333	1.16667	4.5	4	12.8333
1074	Passionfruit	Average	Average of all fresh fruits from sensory database	27.3846	26.2308	2.07692	0.461538	1.15385	8.15385
1090	Lychee	Average	Average of all fresh fruits excluding citrus	22.3333	20.8333	1.16667	4.5	4	12.8333
1105	Watermelon	Average	Average of all fresh fruits from sensory database	27.3846	26.2308	2.07692	0.461538	1.15385	8.15385
1106	Honeydew melon	Average	Average of all fresh fruits from sensory database	27.3846	26.2308	2.07692	0.461538	1.15385	8.15385
1159	Silveronions w/o sugar glass	144	Silver onions sweet pickled glass	10	53	2	2	12	10
1160	Pickles	132	Gherkins sweet pickled	12	69	1	2	9	7
1182	Sugar free apple sauce	179	Tinned apple sauce	46	21	0	2	2	13
1191	Mashed potatoes with sauerkraut and sausage frozen	1486	Mashed potatoes with sauerkrout w/o meat	4	48	3	4	28	31
1294	Whey drink taksi w sugar	Not applicable		50	29	1	0	5	3
1321	Biscuit fortified liga fruitkick	Not applicable		33	18	0	0	10	16
1397	Tomato steamed	273430	Tomato raw average	9	35	3	20	3	2
1462	Pineapple juice	Average	Average of fruit juices	48.8	35.4	2.4	0.4	1	5.6
1463	Fruit juice dk minimal 2 fruits	Not applicable		51	34	3	0	3	7
1502	Yoghurt half fat	Not applicable		6	49	2	1	1	27
1521	Fruit lemonade light	2136	Dubbelfrisss lemonade light	33	31	1	0	1	1
1531	Mashed potatoes with endive w/o meat	1486	Mashed potatoes with sauerkraut w/o meat	4	48	3	4	28	31
1655	Fruit juice concentrated	Not applicable		62	46	0	0	0	6
1721	Yoghurt vanilla half fat	Not applicable		26	27	0	1	4	35
1764	Toddler food fruit compote>12 months	Average	Average of banana, pear and apple	25	23	1.5	0.5	1	6.5
1812	Nectarine	Average	Average of all fresh fruits from sensory database	27.3846	26.2308	2.07692	0.461538	1.15385	8.15385
1813	Yakult original	Not applicable		50	38	3	3	3	13
1832	Yoghurt drink vifit fruit	Not applicable		34	27	0	1	4	26
1833	Yoghurt l fat w fruit/van w sw optimel	Not applicable		33	32	1	1	5	33
1878	Fruit juice drink roosvicee multivit	Not applicable		39	35	1	0	2	1
1906	Fresh fruit incl citrus	Average	Average of all fresh fruits from sensory database	27.3846	26.2308	2.07692	0.461538	1.15385	8.15385
1932	Juice orange with pulp	Not applicable		21	50	5	0	2	4
2051	Brinta breakfast drink (porridge)	2079	Hero breakfast drink	39	32	1	0	2	11
2056	Babyfood fruit>6 months	Average	Average of olvarit apple, olvarit banana, olvarit pear	27	24.6667	1.33333	1	3.33333	10.6667
2079	Breakfast drink herofruitontbijt p 100ml	Not applicable		39	32	1	0	2	11
2086	Ice tea	Not applicable		37.3333	33.3333	4.66667	1.66667	2.66667	4.66667
2087	Iced tea low sugar	20861	Ice tea	33	36	2	2	3	5
2088	Ice tea with sugar and sweetener	20861	Ice tea	33	36	2	2	3	5
2134	Juice drink dubbelfrisss	Not applicable		37	23	1	0	2	4
2135	Juice drink vruchtenfris/tintelfruit	Not applicable		37	35	1	0	2	1
2136	Lemonade squash dubbelfrisss light	Not applicable		33	31	1	0	1	1
2137	Fruit lemonade light	2136	Dubbelfrisss lemonade light	33	31	1	0	1	1
2138	Juice drink spa&fruit still	Not applicable		36	19	0	0	3	2
2139	Spa&fruit fruit lemonade low sugar	2138	Spa&fruit still	36	19	0	0	3	2
2144	Apple juice with vitc	383	Apple juice	46	46	3	1	1	5
2150	Fruit juice tropical	2634	Fruit juice dk minimal 2 fruits	43	26	1	0	2	4
2151	Fruitdrink juice	2507	Juice multifruit	40	34	1	0	4	4
2153	Fruitdrink juice	2507	Juice multifruit	40	34	1	0	4	4
2241	Squeezable fruit yogurt	284	Low-fat fruit yogurt	42	24	1	1	2	33
2244	Yoghurt cream- with fruit	Not applicable		40	27	1	1	2	44
2246	Low fat vanilla/fruit fromage frais	931	Fromage frais low fat with fruit	29	29	1	0	3	37
2254	Yogurt drink other brands with sweetener	1834	Yogurt drink optimel with sweetener	42	27	2	1	2	24
2255	Yogurt drink other brands with sweetener	1834	Yogurt drink optimel with sweetener	42	27	2	1	2	24
2257	Breakfast drink goede morgen original	Not applicable		30	24	1	1	3	30
2258	Actimel drink (yogurt drink)	657	Yogurt drink	32	27	1	1	4	29
2265	Yakult light	12121219	Yakult original	50	38	3	3	3	13
2293	Tomato canned	273430	Tomato raw average	9	35	3	20	3	2
2437	Caprissone fruit lemonade	2434	Juice drink wicky	43	32	1	0	4	2
2481	Fruit juice berry	1878	Roosvicee multifruit	39	35	1	0	2	1
2492	Fruit lemonade light	2136	Dubbelfrisss lemonade light	33	31	1	0	1	1
2498	Tomato sieved canned	273430	Tomato raw average	9	35	3	20	3	2
2501	Semi-skimmed fruit yogurt	284	Low-fat fruit yogurt	42	24	1	1	2	33
2502	Yogurt drink other brands with sweetener	1834	Yogurt drink optimel with sweetener	42	27	2	1	2	24
2503	Full fat greek yogurt	278	Full fat yogurt	2	71	2	1	3	28
2639	Smoothie fruit	Not applicable		37	39	3	0	4	15
2640	Fruit smoothie with dairy	2639	Dairy drink campina fruitmilk	37	39	3	0	4	15
2655	Low fat fruit yogurt	284	Low-fat fruit yogurt	42	24	1	1	2	33
2686	Sugar free apple sauce	179	Tinned apple sauce	46	21	0	2	2	13
2749	Grapes red	16020	Red grapes with skin average	33	22	2	0	1	5
2750	Grapes green	16010	Green grapes with skin average	30	25	2	0	1	5
2755	Juice orange freshly squeezed	Not applicable		31	61	11	0	2	6
2822	Low fat yogurt fruit flavour with sweetner	1834	Yogurt drink optimel with sweetener	42	27	2	1	2	24
2846	Taksi with sweetener	1294	Taksi with sugar	50	29	1	0	5	3
2851	Mild juice multifruit w vitc	2507	Juice multifruit	40	34	1	0	4	4
2875	Squeezable fruit	179	Tinned apple sauce	46	21	0	2	2	13
2921	Yogurt drink fristi	1832	Yogurt drink vifit	34	27	0	1	4	26
2941	Breakfast drink fruit flavour	1832	Yogurt drink vifit	34	27	0	1	4	26
3043	4% fat turkish yogurt	278	Full fat yogurt	2	71	2	1	3	28
3047	10% fat turkish yogurt	278	Full fat yogurt	2	71	2	1	3	28
3074	Activia full fat yogurt with fruit	863	Full fat yogurt with fruit	40	28	1	1	4	42
3174	Flavoured sandwichspread	575	Regular sandwichspread	19	45	1	13	24	36
3201	Turkish yogurt drink	301	Low fat yogurt	2	67	2	1	3	25
3207	Plain hummus	575	Regular sandwichspread	19	45	1	13	24	36
3217	Fruit lemonade light	2136	Dubbelfrisss lemonade light	33	31	1	0	1	1
3316	Yogurt drink actimel	1832	Yogurt drink vifit	34	27	0	1	4	26
3317	Yogurt drink actimel	1832	Yogurt drink vifit	34	27	0	1	4	26
3443	Yogurt drink other brands with sweetener	1834	Yogurt drink optimel with sweetener	42	27	2	1	2	24
100038	Babyfood apple banana blueberry 8 months	Average	Average of olvarit banana and olvarit apple	28.5	25	1	1	3.5	11.5
100039	Babyfood apricot apple banana 8 months	Average	Average of olvarit banana and olvarit apple	28.5	25	1	1	3.5	11.5
100041	Babyfood pear apple yogurt 8 months	Average	Average of olvarit apple, semi skimmed yogurt and olvarit pear	18	33	1.66667	1	2.33333	15
100043	Babyfood apple banana pear 8 months	Average	Average of olvarit apple, olvarit banana, olvarit pear	27	24.6667	1.33333	1	3.33333	10.6667
100044	Babyfood apple strawberry banana 8 months	Average	Average of olvarit banana and olvarit apple	28.5	25	1	1	3.5	11.5
100046	Babyfood apple peach mango 12 months	Average	Average of olvarit apple and mango	37.5	30	2	0.5	3	8
100047	Babyfood banana orange cookie 12 months	Average	Average of digestive, olvarit banana and orange	25.3333	24	3.33333	0.333333	5	8.33333
100048	Babyfood apple pear raspberry 12 months	Average	Average of olvarit apple, olvarit banana and strawberry	22	28	1.33333	0.666667	2.33333	8.66667
100049	Babyfood apple yogurt blueberry 12 months	Average	Average of olvarit apple, semi skimmed yogurt and strawberry	16	36.3333	1.33333	0.666667	1.66667	14.6667
100052	Babyfood fruitmix apple banana grape 12 months	Average	Average of olvarit apple, olvarit banana and grape	27	25.5	1.5	0.5	2	7
100053	Babyfood summerfruit mix 8 months	Average	Average of olvarit apple, strawberry and orange	20.3333	35.6667	3.33333	0.333333	1.66667	6.66667
100054	Babyfood strawberry yogurt muesli 8 months	Average	Average of strawberry, muesli and semi skimmed yogurt	19.3333	28	1.33333	0.333333	5.33333	15.3333
100072	Skyr forest fruit	931	Fromage frais low fat with fruit	29	29	1	0	3	37
100077	Fruitbar banana apple	Average	Average of olvarit banana and olvarit apple	28.5	25	1	1	3.5	11.5
100081	Vegetable spread	575	Sandwich spread	19	45	1	13	24	36
100085	Yogolino cup	657	Yogurt drink	32	27	1	1	4	29
100086	Babyfood squeezable apple banana	Average	Average of olvarit banana and olvarit apple	28.5	25	1	1	3.5	11.5
100087	Replace	Average	Average of olvarit apple, olvarit banana and orange	25.3333	32.3333	3.33333	0.666667	2.66667	8.66667
100090	Juice pineapple melon mango	Average	Average of fruit juices	48.8	35.4	2.4	0.4	1	5.6
100091	Babyfood fruit pineapple orange apple 12 months	Average	Average of orange and pineapple	26.5	40.5	4.5	0	1.5	4
100097	Biological fruit snack with yogurt	284	Fruityogurt	42	24	1	1	2	33
100098	Bread topping mango pumpkin 6 months	Average	Average of pumpkin and mango	30.5	18.5	2.5	3	2.5	6.5
100100	Bread topping vegetable spread	575	Sandwich spread	19	45	1	13	24	36
100103	Babyfood banana orange cookie	Average	Average of digestive, olvarit banana and orange	25.3333	24	3.33333	0.333333	5	8.33333
100109	Vegetable spread	575	Sandwich spread	19	45	1	13	24	36
100111	Vegetable spread	575	Sandwich spread	19	45	1	13	24	36
100130	Olvarit banana	718000	Olvarit banana/strawberry	33	24	1	1	4	14
100135	Nutridrink (fortification) juice style	Average	Average of fruit juices	48.8	35.4	2.4	0.4	1	5.6
100161	Fruit lemonade light	2136	Dubbelfrisss lemonade light	33	31	1	0	1	1
100173	Vanilla yogurt drink	1721	Yogurt vanilla half fat	26	27	0	1	4	35
100181	Vegetable spread	575	Sandwich spread	19	45	1	13	24	36
Sweet-Fatty Cluster
33	Raisins dried	Not applicable		51	11	0	1	2	13
151	Banana	Not applicable		29	2	1	1	1	24
174	Strawberries canned with syrup	Average	Average of all canned fruits from sensory database	38	16.25	0.5	1	2.25	9.25
175	Dried fruits	33	Dried raisins	51	11	0	1	2	13
178	Dried fruits	33	Dried raisins	51	11	0	1	2	13
181	Jammed dates	1887	Dates	46	3	0	1	2	19
182	Raspberries canned with syrup	Average	Average of all canned fruits from sensory database	38	16.25	0.5	1	2.25	9.25
183	Fruit cocktail in syrup tinned	Not applicable		37	10	0	1	2	9
185	Currants dried	2379	Raisins dried	48	15	0	1	3	17
188	Pears canned with syrup	Average	Average of all canned fruits from sensory database	38	16.25	0.5	1	2.25	9.25
190	Dried fruits	33	Dried raisins	51	11	0	1	2	13
192	Tutti frutti	33	Dried raisins	51	11	0	1	2	13
193	Dried fruits	33	Dried raisins	51	11	0	1	2	13
214	Dried corn popped	2387	Popcorn	43	2	1	1	8	21
232	Coffee bun pastry	2560	Apple turnover	62	6	1	1	12	33
234	Biscuit >6month liga	833000	Liga baby biscuits	31	1	0	1	9	17
240	Cake dutch spiced ontbijtkoek	Not applicable		42	2	5	1	8	22
250	Almond pastry	257	Almond paste filled tarts average	56	1	2	1	9	37
251	Apple pie dutch w shortbread w marg	Not applicable		54	14	1	2	11	47
253	Cake wo butter	Not applicable		46	2	0	1	8	40
254	Cake sponge dutch eierkoek	Not applicable		38	1	1	1	7	18
255	Gateau with whipped cream	Not applicable		48	3	0	1	7	51
256	Cake with buttercream	255	Gateau with whipped cream	48	3	0	1	7	51
260	Biscuit sponge fingers	Not applicable		51	0	0	0	7	11
261	Biscuit spiced speculaas	Not applicable		39	1	1	1	11	13
262	Biscuit dutch shortbread spritsstukken	Not applicable		38	1	1	0	15	27
272	Milk chocolate-flavoured full fat	Not applicable		37	2	7	0	6	39
273	Low fat chocolate milk	1970	Chocolate flavoured milk light	40	1	8	1	6	35
276	Custard chocolate full fat	Not applicable		34	1	6	1	4	40
282	Custard vanilla full fat	Not applicable		33	3	1	1	2	39
299	Whipped cream canned	19161	Whipped cream with added sugar	49	2	0	1	2	51
303	Ice cream dairy cream based	Not applicable		48	2	0	0	5	52
374	Sugar brown, with pancake	Not applicable		53	2	1	2	8	40
375	Caster sugar white	443	Honey	76	1	3	0	4	29
377	Sugar white	443	Honey	76	1	3	0	4	29
378	Golden syrup	427	Apple syrup	64	29	3	1	6	28
399	Fruit juice	463	Squash	70	15	1	0	2	5
427	Syrup apple	Not applicable		64	29	3	1	6	28
431	Chocolate milk	Not applicable		55	1	5	0	7	66
432	Chocolate plain	Not applicable		44	6	39	1	4	58
433	Chocolate flakes milk	Not applicable		60	1	6	0	3	34
435	Chocolate flakes plain	Not applicable		52	0	10	0	6	37
436	Spread chocolate hazelnut	Not applicable		63	1	3	3	9	69
440	Ginger with syrup	Average	Average of all canned fruits from sensory database	38	16.25	0.5	1	2.25	9.25
442	Coloured confetti fruit-flavoured	Not applicable		69	3	0	0	3	12
443	Honey	Not applicable		76	1	3	0	4	29
444	Spread chocolade plain	Not applicable		66	1	8	0	9	69
445	Jam	Not applicable		74	19	1	0	3	27
449	Coconutbread (bread topping)	259	Coconut macaroons	58	1	1	1	9	28
450	Boiled sweets	Not applicable		46	19	2	0	2	7
457	Rosehip jam	445	Strawberry jam	74	19	1	0	3	27
461	Toffees	Not applicable		66	1	1	0	11	47
463	Fruit drink concentrate undiluted	Not applicable		70	15	1	0	2	5
464	Average sweet bread topping	445	Strawberry jam	74	19	1	0	3	27
468	Cream slice dutch tompouce	Not applicable		54	2	0	1	4	40
474	Oliebol prepared (deep fried dough)	1473	Doughnuts plain	44	1	1	1	12	49
477	Low fat vanilla custard	282	Full fat vanilla custard	33	3	1	1	2	39
478	Low fat chocolate custard	276	Full fat chocolate custard	34	1	6	1	4	40
480	Biscuit chocolate coated chocoprins	Not applicable		59	1	4	1	13	41
481	Biscuit shortbread bastogne	Not applicable		51	0	3	2	11	23
482	Dutch Marshmellows	750	Marshmellows	65	2	0	0	2	33
484	Jam reduced sugar	Not applicable		58	19	1	0	4	26
485	Ice cream dairy cornet	Not applicable		47	4	4	1	7	50
487	Candybar mars	Not applicable		64	3	4	1	10	57
489	Flan filled with rice pudding	Not applicable		35	1	0	2	13	44
497	Fruit drink concentrate fruitmix	Not applicable		65	18	0	0	0	5
500	Fruit drink concentrate	497	Fruit drink concentrate fruit mix	65	18	0	0	0	5
520	Liquorice dutch type salted	Not applicable		40	6	1	6	42	28
522	Liquorice dutch type sweet	Not applicable		33	2	4	1	19	22
523	Stophoest	520	Salty liquorice	40	6	1	6	42	28
524	M&m's chocolate with peanuts	Not applicable		57	2	3	2	7	28
525	Candybar milky way	Not applicable		67	3	4	0	10	65
532	Chocolate pudding	276	Full fat chocolate custard	34	1	6	1	4	40
621	Peanut m&ms	12121211	Peanut m&ms	57	2	3	2	7	28
622	Pudding powder miscellaneous	736	Vanilla pudding	48	2	0	0	4	51
630	Popped corn	2387	Popcorn sweet puffed	43	2	1	1	8	21
633	Meringue cake bokkenpootje	Not applicable		57	1	5	0	8	40
635	Biscuits dutch krakeling	Not applicable		53	0	0	0	11	24
636	Muesli biscuit	873	Biscuit fortified with currants	36	3	1	1	13	11
713	Waffle syrup average	Not applicable		56	1	1	1	8	30
717	Chocolate bar milk with nuts	Not applicable		65	2	3	5	11	64
736	Pudding vanilla	Not applicable		48	2	0	0	4	51
750	Marsh mellows	Not applicable		65	2	0	0	2	33
751	Liquorice allsorts	Not applicable		65	1	1	0	10	24
752	Wine gums	Not applicable		49	21	0	0	4	22
767	Mousse chocolate	Not applicable		46	1	14	1	3	49
789	Cake butter dutch boterkoek	Not applicable		52	2	0	0	18	58
790	Almond paste with egg	Average	Average of marsh mellows and almonds	35	1.5	6	3	2	27.5
807	Jam w/o sugar	484	Reduced sugar jam	58	19	1	0	4	26
833	Appelcarre	2560	Appelflap	62	6	1	1	12	33
835	No bake cheesecake	489	Flan filled with rice pudding	35	1	0	2	13	44
836	Sand cakes	262	Dutch spritsstukken (sand cookies)	38	1	1	0	15	27
854	Gateau fatless sponge w fruit & cream	Not applicable		46	13	1	0	7	45
855	Biscuit spiced speculaas w almnd paste	Not applicable		60	1	3	0	15	47
866	Fruit candy on pectin basis	752	Winegums	49	21	0	0	4	22
870	Soy milk average	Best match - Malaysian database	Yeos soy drink	40.7	0.8	0.7	2	1.4	15.4
873	Biscuit fortifd w currants ligaevergreen	Not applicable		36	3	1	1	13	11
912	Raspbarry pudding with sauce	1720	Full fat custard miscellaneous	36	3	8	1	4	42
915	Chocolate pudding with sauce	Not applicable		42	1	9	0	5	48
916	Low fat bulgarian yogurt	19161	Whipped cream with added sugar	49	2	0	1	2	51
917	Fromage frais half fat w fruit	Not applicable		48	22	1	1	3	45
925	Cake dutch spiced ontbijtkoek wholemeal	Not applicable		41	1	2	1	9	17
933	Caramel pudding	1720	Full fat custard miscellaneous	36	3	8	1	4	42
980	Isostar energy bar chocolate with smooth filling	525	Milky way	67	3	4	0	10	65
1135	No sugar fruit drink concentrate	497	Fruit drink concentrate fruit mix	65	18	0	0	0	5
1256	Marzipan	Average	Average of marsh mellows and almonds	35	1.5	6	3	2	27.5
1318	Biscuit >4 months liga	831000	Liga baby biscuits	31	2	0	0	4	23
1356	Evergreen miscellaneous	873	Biscuit fortified with currants	36	3	1	1	13	11
1380	Soy desert	1720	Full fat custard miscellaneous	36	3	8	1	4	42
1381	Soy milk no flavour	Best match - Malaysian database	Yeos soy drink	40.7	0.8	0.7	2	1.4	15.4
1389	Liquorice	522	Sweet liquorice	33	2	4	1	19	22
1460	Dutch spiced ontbijtkoek with fruit	2233	Cake dutch spiced ontbijtkoek w raisins	45	6	5	1	10	31
1464	Milk chocolate-flavoured semi-skimmed	Not applicable		42	4	7	1	5	35
1469	Vanilla cream custard	282	Full fat vanilla custard	33	3	1	1	2	39
1471	Biscuit chocolate	Not applicable		35	1	8	0	13	23
1473	Doughnuts plain	Not applicable		44	1	1	1	12	49
1474	Popsicle	463	Squash	70	15	1	0	2	5
1475	Eclair with whipped cream filling	Not applicable		44	1	0	1	8	47
1476	Meringue pie with buttercream	255	Gateau with whipped cream	48	3	0	1	7	51
1479	Mon chou cake	854	Gateau fatless sponge with fruit and whipped cream	46	13	1	0	7	45
1508	Chocolates filled/belguim chocolate	Not applicable		64	1	7	0	6	66
1522	Soft drink light w/o cafeine	1523	Cola light soft drink with cafeine	56	23	8	1	2	4
1602	Soy milk flavoured	Best match - Malaysian database	Yeos soy drink	40.7	0.8	0.7	2	1.4	15.4
1720	Custard several flavours full fat	Not applicable		36	3	8	1	4	42
1791	Whipped cream canned	19161	Whipped cream with added sugar	49	2	0	1	2	51
1810	Fruit drink concentrate karvan cevitam	Not applicable		42	8	1	0	2	2
1887	Dates fresh	Not applicable		46	3	0	1	2	19
1916	Cream whipped with added sugar	Not applicable		49	2	0	1	2	51
1953	Alpro smooth soy yogurt unsweetened	Best match - Malaysian database	Yeos soy drink	40.7	0.8	0.7	2	1.4	15.4
1962	Chocolate confetti milk	Not applicable		60	1	3	0	6	34
1963	Chocolate confetti plain	Not applicable		54	1	6	0	6	35
1964	Spread chocolate milk	Not applicable		62	1	6	2	10	65
1965	Biscuit fortified liga milkbreak	Not applicable		36	2	1	1	14	20
1969	Cake w/o butter	253	Cake with butter	46	2	0	1	8	40
2002	Breakfast prod coco pops kellogg's	Not applicable		41	1	5	0	12	13
2009	Sandcake fruitpie	854	Gateau fatless sponge with fruit and whipped cream	46	13	1	0	7	45
2162	Cafe noir cookie	Average	Average of basic cookies	34.25	1	0.75	0.5	11.25	14.25
2190	Brownie	2832	Cake chocolate made w butter	44	1	9	0	11	40
2228	Sand cookies with added chocolate	1471	Biscuit chocolate	35	1	8	0	13	23
2233	Cake dutch spiced ontbijtkoek w raisin	Not applicable		45	6	5	1	10	31
2234	Mueslibar hero	2366	Crunchy muesli with fruit	35	8	1	1	10	10
2239	Mueslibar	2366	Crunchy muesli with fruit	35	8	1	1	10	10
2247	Fromage frais with fruits	917	Fromage frais half fat with fruit	48	22	1	1	3	45
2248	Fruit quark	834000	Danoontje duo	42	16	1	0	4	44
2250	Popsicle	463	Squash	70	15	1	0	2	5
2251	Ice cream dairy w chocolate coating	Not applicable		40	1	3	1	4	55
2252	Vanilla ice cream with fruit	303	Vanilla ice cream	48	2	0	0	5	52
2261	Soy milk growdrink alpro	Best match - Malaysian database	Yeos soy drink	40.7	0.8	0.7	2	1.4	15.4
2267	Low fat custard with sweetner	2539	Custard soft&airy campina	42	0	0	1	4	49
2278	Yoghurt full fat w fruit/muesli activia	Not applicable		34	20	2	1	4	37
2289	No sugar fruit drink concentrate	497	Fruit drink concentrate fruit mix	65	18	0	0	0	5
2329	Dutch spiced cake less sugar	240	Dutch spiced cake	42	2	5	1	8	22
2355	Bread white w sugar suikerbrood	Not applicable		51	3	1	0	12	37
2366	Muesli crunchy plain/w fruit	Not applicable		35	8	1	1	10	10
2374	Milk chocolate with raisins	431	Milk chocolate	55	1	5	0	7	66
2379	Raisins soaked in water	Not applicable		48	15	0	1	3	17
2391	Marmer cake	2832	Cake chocolate made w butter	44	1	9	0	11	40
2392	Apple cake w/o butter	251	Dutch applepie	54	14	1	2	11	47
2396	Chocolate cake with whipped cream	255	Gateau with whipped cream	48	3	0	1	7	51
2398	Cake dutchspiced ontbijtkoek w rockcandy	Not applicable		52	1	3	3	11	21
2403	Cup cake iced	Not applicable		70	2	1	0	8	38
2409	Sand cookies with added chocolate	1471	Biscuit chocolate	35	1	8	0	13	23
2410	Foamkisses	750	Marshmellows	65	2	0	0	2	33
2413	Cake wrapped in marzipan and chocolate	Not applicable		70	2	6	1	5	56
2416	Ice cream stracciatella-	Not applicable		47	1	4	1	7	47
2424	White chocolate sprinkles	2656	Chocolate sprinkles mixed	56	1	4	0	6	37
2425	Galette waffle	262	Dutch spritsstukken (sand cookies)	38	1	1	0	15	27
2431	Marzipan cake	2413	Mergpijpje (Dutch cake cookie with chocolate and marzipan)	70	2	6	1	5	56
2489	Speculoos spread	2666	Spread duo penotti hazalnut	66	1	2	2	9	70
2495	Semi-skimmed chocolate milk	272	Full fat chocolate milk	37	2	7	0	6	39
2496	Dairy drink campina fruitmilk	Not applicable		35	1	0	2	4	18
2504	Fromage frais with fruits	917	Fromage frais half fat with fruit	48	22	1	1	3	45
2519	Custard half fat all flavours	1720	Full fat custard miscellaneous	36	3	8	1	4	42
2522	Vlaflip chocolate/vanilla custard	276	Full fat chocolate custard	34	1	6	1	4	40
2531	Average chocolate flakes	433	Milk chocolate flakes	60	1	6	0	3	34
2533	Wine gum w liquorice	Not applicable		48	7	1	0	26	21
2537	Vlaflip custard	282	Full fat vanilla custard	33	3	1	1	2	39
2539	Custard soft & airy campina	Not applicable		42	0	0	1	4	49
2560	Apple turnover	Not applicable		62	6	1	1	12	33
2568	Custard cake with with crumb topping	489	Flan filled with rice pudding	35	1	0	2	13	44
2569	Dutch spiced ontbijtkoek with nuts and fruits	2233	Cake dutch spiced ontbijtkoek w raisins	45	6	5	1	10	31
2595	Candybar kitkat	Not applicable		59	1	3	0	12	47
2656	Chocolate confetti mix white and plain	Not applicable		56	1	4	0	6	37
2659	Foam candy	750	Marshmellows	65	2	0	0	2	33
2660	Wine gums with foam layer	752	Winegums	49	21	0	0	4	22
2661	Waffle luikse	Not applicable		47	1	0	0	8	24
2662	Waffle soft-/sugar-/flash-	Not applicable		49	1	0	0	9	28
2675	Muesli crunchy w nuts	Not applicable		34	1	1	0	14	11
2676	Muesli crunchy w chocolate	Not applicable		45	0	3	0	12	17
2696	Biscuit dutch amaretti bitterkoekjes	Not applicable		50	1	12	1	10	27
2699	Frou frou cookie	2227	Biscuit sweet	47	1	0	0	13	24
2715	Meringue	633	Bokkenpootje (meringue cake)	57	1	5	0	8	40
2722	Luikse waffle with chocolate	2656	Luikse waffle	56	1	4	0	6	37
2762	Whole wheat almond pastry	257	Almond paste filled tarts average	56	1	2	1	9	37
2764	Spiced biscuit w/o butter	261	Spiced biscuit	39	1	1	1	11	13
2776	Flan apple and crumble topping	Not applicable		49	15	1	0	11	42
2810	Syrup waffle w/o butter	713	Syrup waffle average	56	1	1	1	8	30
2820	Syrup waffle with butter	713	Syrup waffle average	56	1	1	1	8	30
2863	Apple pie with nuts	251	Dutch applepie	54	14	1	2	11	47
2890	Cranberries dried sweetened	Average	Average of dried fruits	49.5	13	0	1	2.5	15
2930	White chocolate spread	1964	Milk chocolate spread	62	1	6	2	10	65
2933	Whole wheat eierkoek (Dutch egg based cake)	254	Eierkoek (Dutch egg based cake)	38	1	1	1	7	18
2939	Coconut milk based ice cream	303	Vanilla ice cream	48	2	0	0	5	52
2952	Kruidnoot with chocolate (Dutch speculaas cookie)	261	Spiced biscuit	39	1	1	1	11	13
3001	Turkey filet sandwich	2661	Sandwich meat chicken	47	1	0	0	8	24
3064	Apple syrup with vit C	427	Apple syrup	64	29	3	1	6	28
3066	Lower fat whipped cream canned with sugar	19161	Whipped cream with added sugar	49	2	0	1	2	51
3068	Fruit drink concentrate	497	Fruit drink concentrate fruit mix	65	18	0	0	0	5
3180	Soy drink unsweetened	Best match - Malaysian database	Yeos soy drink	40.7	0.8	0.7	2	1.4	15.4
3234	Dairy drink milk&fruit	2496	Dairy drink campina fruitmilk	35	1	0	2	4	18
3239	Taaitaai (Dutch spice cookie)	261	Spiced biscuit	39	1	1	1	11	13
3242	Golden syrup	427	Apple syrup	64	29	3	1	6	28
3442	Breakfast cereal tresor	2002	Breakfast prod coco pops kellogg's	41	1	5	0	12	13
3445	Dried fruits	33	Dried raisins	51	11	0	1	2	13
100061	Child waffle	2656	Luikse waffle	56	1	4	0	6	37
100069	Kwarkolino peach flavour	917	Fromage frais half fat with fruit	48	22	1	1	3	45
100107	Fruit drink concentrate	497	Fruit drink concentrate fruit mix	65	18	0	0	0	5
100108	Jam mango pumpkin	Average	Average of regular jam and pumpkin	31	3	2.5	2	4.5	30
100112	Bread topping mango pumpkin spread	Average	Average of regular jam and pumpkin	31	3	2.5	2	4.5	30
100115	Forest fruit spread	445	Strawberry jam	74	19	1	0	3	27
100120	Babyfood fruit yogurt cereal 12 months	Average	Average of fruit yogurt and muesli	38	12.5	1	0.5	8	22
100140	Fruit and vegetable spread apricot pumpkin	Average	Average of regular jam and pumpkin	31	3	2.5	2	4.5	30
100143	Vegetable spread beets	Average	Average of regular jam and average vegetables	27.7222	4.01852	4.66667	2.68519	4.98148	29.0741
100145	Chocolate spread	436	Chocolate hazelnut spread	63	1	3	3	9	69
100147	Apple carrot spread	Average	Average of regular jam and carrot	31	3	2.5	2	4.5	30
100148	Gummy fruit candy	752	Winegums	49	21	0	0	4	22
100151	Strawberry beet spread	445	Strawberry jam	74	19	1	0	3	27
100153	Dutch spice cake zero	240	Dutch spice cake	42	2	5	1	8	22
100155	Apple pear syrup	427	Apple syrup	64	29	3	1	6	28
100156	Children's chocolate cookie	1471	Average cookie with chocolate	35	1	8	0	13	23
100164	Apple carrot spread	Average	Average of regular jam and carrot	31	3	2.5	2	4.5	30
100180	Coconut rice drink	Average	Average of unsweetened soy milk and regular soy drink	32.6	4.85	0.85	1.45	2.5	12.9
No appropriate imputations or replacements possible, excluded from cluster analysis
78	Semolina powder
80	Rice flour
86	Eggyolk chicken boiled
128	Parsley raw
220	Wheat flour patent
222	Wheat flour
223	Binder/cornstarch average
226	Potato flour
293	Coffee creamer
358	Eggwhite albumen chicken
409	Sherry
430	Cocopowder
607	Safflower oil
664	Grapefruit juice
689	Avocado
696	Corn flour
823	Pepper black/white
826	Cinnamon
829	Chives fresh
830	Garlic
841	Salt p100grams
858	Gravy powder p100grams
1020	Self-raising flour
1127	Lemonjuice fresh
1213	Ketjap salt
1228	Oregano dried
1229	Paprikapowder
1232	Sambal oelek (pepper paste)
1492	Gravy average fat
1501	Herb mix with vegetables (bag)
1515	Roux based sauce prepared
1516	Sauce from vegetable water or milk prepared
1517	Sauce package based <3g fat prepared
1518	Sauce package based >3g fat prepared
1803	Meal sauce asian glass
1912	Chinese sweet and sour sauce
2031	Quorn soy pieces meat replacer
2177	Basil fresh
2275	Cooking cream
2276	Cooking cream light
2279	Cooking cream blueband
2447	White sauce for vegetables milk based
2455	White sauce for potatoes (aardappel anders)
2573	Garlic sauce 20% oil
2615	Vinegar
2648	Coffee machine coffee with milk
2994	Falafel unpreparedared
3241	Herb butter
3243	Coconut oil
3334	Rice oil
100122	Coconut paste/cream
100127	Bread topping cheese salad
100169	Almond flour
100182	Happy meal

## Sheet: Sheet3
								No replacement possible, excluded

## Sheet: Sheet2
						Average of butter and minced meat
						Average of fish without additions
						Average of fish without additions
						Average of smoked and fried fish
						Average of fish without additions
						Average of fish without additions
						Average of fish without additions
						Average of fish without additions
						Average of fish without additions
						Average of bacon, egg, cheese and cream
						Average of all vegetables without additions from sensory database
						Average of all vegetables without additions from sensory database
						Average of canned/tinned vegetables
						Average of all vegetables without additions from sensory database
						Average of all vegetables without additions from sensory database
						Average of all neutral grains from sensory database
						Average of rice porridge and wheat breakfast
						Average of all applicable baby milk formula (malaysian database)
						Average of raw meat chunks excluding poultry
						Average of potato, beef, pickles and potato
						Average of all neutral grains from sensory database
						Average of all vegetables without additions from sensory database
						Average of all vegetables without additions from sensory database
						Average of all vegetables without additions from sensory database
						Average of all vegetables without additions from sensory database
						Average of all vegetables without additions from sensory database
						Average of all vegetables without additions from sensory database
						Average of all vegetables without additions from sensory database
						Average of all vegetables without additions from sensory database
						Average of raw meat chunks excluding poultry
						Average of raw meat chunks excluding poultry
						Average of canned pickles, peas and carrots
						Average of brown bread, egg, cheese, average vegetables
						Average of puff pastry, egg, cheese, average vegetables
						Average of minced meat, fried onion, tomato and kidney beans
						Average of endivie, beef and potato
						Average of all vegetables without additions from sensory database
						Average of all vegetables without additions from sensory database
						Average of water and fruit taste sparkling water
						Average of all neutral grains from sensory database
						Average of canned/tinned vegetables
						Average of all vegetables without additions from sensory database
						Average of all vegetables without additions from sensory database
						Average of all neutral grains from sensory database
						Average of all neutral grains from sensory database
						Average of all vegetables without additions from sensory database
						Average of all vegetables without additions from sensory database
						Average of all vegetables without additions from sensory database
						Average of carrot, ham and potato
						Average of cauliflour, ham and potato
						Average of tomato, ham and pasta
						Average of spinach, beef and potato
						Average of tuna, zucchini and rice
						Average of carrot, chicken and potato
						Average of cauliflour, beef, cheese and potato
						Average of beans, apple, beef and potato
						Average of potato, broccoli, chicken
						Average of potato, beef and green beans
						Average of minced meat, tomato and pasta
						Average of chicken, tomato and pasta
						Average of peas, chicken and potato
						Average of carrot, chicken and potato
						Average of tomato, ham and pasta
						Average of potato, beans and ham
						Average of minced meat, average vegetables and pasta
						Average of potato, broccoli, chicken
						Average of spinach, chicken and potato
						Average of tuna, tomato and pasta
						Average of potato, peas and beef
						Average of zucchini, chicken and pasta
						Average of potato, beef and green beans
						Average of pumpkin, chicken and pasta
						Average of potato, peas and ham
						Average of carrot, beef and potato
						Average of tomato, ham and pasta
						Average of broccoli, beef and rice
						Average of carrot, chicken and potato
						Average of minced meat, tomato and pasta
						Average of chicken, tomato and pasta
						Average of cauliflour, chicken and potato
						Average of beans, apple, beef and potato
						Average of rice, peas and chicken
						Average of chicken, potato and green beans
						Average of mozzarella, zucchini and pasta
						Average of digestive cookie and olvarit banana
						Average of digestive cookie and olvarit apple
						Average of digestive cookie and olvarit apple
						Average of cauliflour, egg and potato
						Average of fish average, pasta and average vegetables
						Average of potato, broccoli and cheese
						Average of brussel's sprouts, chicken and potato
						Average of sweet potato, pumpkin and apple
						Average of broccoli, pear and peas
						Average of pumpkin and olvarit pear
						Average of minced meat, tomato and pasta
						Average of porridge and average fruit
						Average of banana, rice cake and strawberry
						Average of rice cake and apple
						Average of rice cake and carrot
						Average of rice cake and cheese
						Average of rice cake and strawberry
						Average of digestive cookie and olvarit apple
						Average of rice cake and apple
						Average of chicken, rice and average vegetables
						Average of sweet potato, pumpkin and apple
						Average of minced meat, tomato and pasta
						Average of all neutral grains from sensory database
						Average of spinacht, salmon and pasta
						Average of salmon, potato and average vegetables
						Average of rice cake and sweet pepper
						Average of rice cake and apple
						Average of plain cracker and dried raisins
						Average of carrot, spinach and pasta
						Average of unsweetened soy milk and fine grain porridge
						Average of beef, tortilla, cheese and average vegetables
						Average of porridge and carrot
						Average of all neutral grains from sensory database
						Average of unsweetened soy milk, unsalted almonds and regular soy drink
						Average of rice, cod and average vegetables
						Average of chicken, potato and green beans
						Average of olvarit banana and rice cake
						Average of all neutral grains from sensory database
						Average of all vegetables without additions from sensory database
						Average of all neutral grains from sensory database
						Average of olvarit banana and olvarit apple
						Average of all fresh fruits from sensory database
						Average of all fresh fruits from sensory database
						Average of all fresh fruits from sensory database
						Average of all fresh fruits from sensory database
						Average of all fresh fruits from sensory database
						Average of different grapes
						Average of all fresh fruits from sensory database
						Average of all fresh fruits from sensory database
						Average of all fresh fruits from sensory database
						Average of all fresh fruits from sensory database
						Average of all fresh fruits from sensory database
						Average of all fresh fruits excluding citrus
						Average of fruit juices
						Average of fruit juices
						Average of all fresh fruits from sensory database
						Average of all fresh fruits from sensory database
						Average of all fresh fruits excluding citrus
						Average of all fresh fruits from sensory database
						Average of all fresh fruits excluding citrus
						Average of all fresh fruits from sensory database
						Average of all fresh fruits from sensory database
						Average of fruit juices
						Average of banana, pear and apple
						Average of all fresh fruits from sensory database
						Average of all fresh fruits from sensory database
						Average of olvarit apple, olvarit banana, olvarit pear
						Average of olvarit banana and olvarit apple
						Average of olvarit banana and olvarit apple
						Average of olvarit apple, semi skimmed yogurt and olvarit pear
						Average of olvarit apple, olvarit banana, olvarit pear
						Average of olvarit banana and olvarit apple
						Average of olvarit apple and mango
						Average of digestive, olvarit banana and orange
						Average of olvarit apple, olvarit banana and strawberry
						Average of olvarit apple, semi skimmed yogurt and strawberry
						Average of olvarit apple, olvarit banana and grape
						Average of olvarit apple, strawberry and orange
						Average of strawberry, muesli and semi skimmed yogurt
						Average of olvarit banana and olvarit apple										Average of butter and minced meat
						Average of olvarit banana and olvarit apple										Average of fish without additions
						Average of olvarit apple, olvarit banana and orange										Average of fish without additions
						Average of fruit juices										Average of smoked and fried fish
						Average of orange and pineapple										Average of fish without additions
						Average of pumpkin and mango										Average of fish without additions
						Average of digestive, olvarit banana and orange										Average of fish without additions
						Average of fruit juices										Average of fish without additions
						Average of all canned fruits from sensory database										Average of fish without additions
						Average of all canned fruits from sensory database										Average of bacon, egg, cheese and cream
						Average of all canned fruits from sensory database										Average of all vegetables without additions from sensory database
						Average of all canned fruits from sensory database										Average of all vegetables without additions from sensory database
						Average of marsh mellows and almonds										Average of canned/tinned vegetables
						Average of marsh mellows and almonds										Average of all vegetables without additions from sensory database
						Average of basic cookies										Average of all vegetables without additions from sensory database
						Average of dried fruits										Average of all neutral grains from sensory database
						Average of regular jam and pumpkin										Average of rice porridge and wheat breakfast
						Average of regular jam and pumpkin										Average of all applicable baby milk formula (malaysian database)
						Average of fruit yogurt and muesli										Average of raw meat chunks excluding poultry
						Average of regular jam and pumpkin										Average of potato, beef, pickles and potato
						Average of regular jam and average vegetables										Average of all neutral grains from sensory database
						Average of regular jam and carrot										Average of all vegetables without additions from sensory database
						Average of regular jam and carrot										Average of all vegetables without additions from sensory database
						Average of unsweetened soy milk and regular soy drink										Average of all vegetables without additions from sensory database
																Average of all vegetables without additions from sensory database
																Average of all vegetables without additions from sensory database
																Average of all vegetables without additions from sensory database
																Average of all vegetables without additions from sensory database
																Average of all vegetables without additions from sensory database
																Average of raw meat chunks excluding poultry
																Average of raw meat chunks excluding poultry
																Average of canned pickles, peas and carrots
																Average of brown bread, egg, cheese, average vegetables
																Average of puff pastry, egg, cheese, average vegetables
																Average of minced meat, fried onion, tomato and kidney beans
																Average of endivie, beef and potato
																Average of all vegetables without additions from sensory database
																Average of all vegetables without additions from sensory database
																Average of water and fruit taste sparkling water
																Average of all neutral grains from sensory database
																Average of canned/tinned vegetables
																Average of all vegetables without additions from sensory database
																Average of all vegetables without additions from sensory database
																Average of all neutral grains from sensory database
																Average of all neutral grains from sensory database
																Average of all vegetables without additions from sensory database
																Average of all vegetables without additions from sensory database
																Average of all vegetables without additions from sensory database
																Average of carrot, ham and potato
																Average of cauliflour, ham and potato
																Average of tomato, ham and pasta
																Average of spinach, beef and potato
																Average of tuna, zucchini and rice
																Average of carrot, chicken and potato
																Average of cauliflour, beef, cheese and potato
																Average of beans, apple, beef and potato
																Average of potato, broccoli, chicken
																Average of potato, beef and green beans
																Average of minced meat, tomato and pasta
																Average of chicken, tomato and pasta
																Average of peas, chicken and potato
																Average of carrot, chicken and potato
																Average of tomato, ham and pasta
																Average of potato, beans and ham
																Average of minced meat, average vegetables and pasta
																Average of potato, broccoli, chicken
																Average of spinach, chicken and potato
																Average of tuna, tomato and pasta
																Average of potato, peas and beef
																Average of zucchini, chicken and pasta
																Average of potato, beef and green beans
																Average of pumpkin, chicken and pasta
																Average of potato, peas and ham
																Average of carrot, beef and potato
																Average of tomato, ham and pasta
																Average of broccoli, beef and rice
																Average of carrot, chicken and potato
																Average of minced meat, tomato and pasta
																Average of chicken, tomato and pasta
																Average of cauliflour, chicken and potato
																Average of beans, apple, beef and potato
																Average of rice, peas and chicken
																Average of chicken, potato and green beans
																Average of mozzarella, zucchini and pasta
																Average of digestive cookie and olvarit banana
																Average of digestive cookie and olvarit apple
																Average of digestive cookie and olvarit apple
																Average of cauliflour, egg and potato
																Average of fish average, pasta and average vegetables
																Average of potato, broccoli and cheese
																Average of brussel's sprouts, chicken and potato
																Average of sweet potato, pumpkin and apple
																Average of broccoli, pear and peas
																Average of pumpkin and olvarit pear
																Average of minced meat, tomato and pasta
																Average of porridge and average fruit
																Average of banana, rice cake and strawberry
																Average of rice cake and apple
																Average of rice cake and carrot
																Average of rice cake and cheese
																Average of rice cake and strawberry
																Average of digestive cookie and olvarit apple
																Average of rice cake and apple
																Average of chicken, rice and average vegetables
																Average of sweet potato, pumpkin and apple
																Average of minced meat, tomato and pasta
																Average of all neutral grains from sensory database
																Average of spinacht, salmon and pasta
																Average of salmon, potato and average vegetables
																Average of rice cake and sweet pepper
																Average of rice cake and apple
																Average of plain cracker and dried raisins
																Average of carrot, spinach and pasta
																Average of unsweetened soy milk and fine grain porridge
																Average of beef, tortilla, cheese and average vegetables
																Average of porridge and carrot
																Average of all neutral grains from sensory database
																Average of unsweetened soy milk, unsalted almonds and regular soy drink
																Average of rice, cod and average vegetables
																Average of chicken, potato and green beans
																Average of olvarit banana and rice cake
																Average of all neutral grains from sensory database
																Average of all vegetables without additions from sensory database
																Average of all neutral grains from sensory database
																Average of olvarit banana and olvarit apple
																Average of all fresh fruits from sensory database
																Average of all fresh fruits from sensory database
																Average of all fresh fruits from sensory database
																Average of all fresh fruits from sensory database
																Average of all fresh fruits from sensory database
																Average of different grapes
																Average of all fresh fruits from sensory database
																Average of all fresh fruits from sensory database
																Average of all fresh fruits from sensory database
																Average of all fresh fruits from sensory database
																Average of all fresh fruits from sensory database
																Average of all fresh fruits excluding citrus
																Average of fruit juices
																Average of fruit juices
																Average of all fresh fruits from sensory database
																Average of all fresh fruits from sensory database
																Average of all fresh fruits excluding citrus
																Average of all fresh fruits from sensory database
																Average of all fresh fruits excluding citrus
																Average of all fresh fruits from sensory database
																Average of all fresh fruits from sensory database
																Average of fruit juices
																Average of banana, pear and apple
																Average of all fresh fruits from sensory database
																Average of all fresh fruits from sensory database
																Average of olvarit apple, olvarit banana, olvarit pear
																Average of olvarit banana and olvarit apple
																Average of olvarit banana and olvarit apple
																Average of olvarit apple, semi skimmed yogurt and olvarit pear
																Average of olvarit apple, olvarit banana, olvarit pear
																Average of olvarit banana and olvarit apple
																Average of olvarit apple and mango
																Average of digestive, olvarit banana and orange
																Average of olvarit apple, olvarit banana and strawberry
																Average of olvarit apple, semi skimmed yogurt and strawberry
																Average of olvarit apple, olvarit banana and grape
																Average of olvarit apple, strawberry and orange
																Average of strawberry, muesli and semi skimmed yogurt
																Average of olvarit banana and olvarit apple
																Average of olvarit banana and olvarit apple
																Average of olvarit apple, olvarit banana and orange
																Average of fruit juices
																Average of orange and pineapple
																Average of pumpkin and mango
																Average of digestive, olvarit banana and orange
																Average of fruit juices
																Average of all canned fruits from sensory database
																Average of all canned fruits from sensory database
																Average of all canned fruits from sensory database
																Average of all canned fruits from sensory database
																Average of marsh mellows and almonds
																Average of marsh mellows and almonds
																Average of basic cookies
																Average of dried fruits
																Average of regular jam and pumpkin
																Average of regular jam and pumpkin
																Average of fruit yogurt and muesli
																Average of regular jam and pumpkin
																Average of regular jam and average vegetables
																Average of regular jam and carrot
																Average of regular jam and carrot
																Average of unsweetened soy milk and regular soy drink

## Sheet: Sheet1
	Average of butter and minced meat
	Average of fish without additions
	Average of fish without additions
	Average of smoked and fried fish
	Average of fish without additions
	Average of fish without additions
	Average of fish without additions
	Average of fish without additions
	Average of fish without additions
	Average of bacon, egg, cheese and cream
	Average of all vegetables without additions from sensory database
	Average of all vegetables without additions from sensory database
	Average of canned/tinned vegetables
	Average of all vegetables without additions from sensory database
	Average of all vegetables without additions from sensory database
	Average of all neutral grains from sensory database
	Average of rice porridge and wheat breakfast
	Average of all applicable baby milk formula (malaysian database)
	Average of raw meat chunks excluding poultry
	Average of potato, beef, pickles and potato
	Average of all neutral grains from sensory database
	Average of all vegetables without additions from sensory database
	Average of all vegetables without additions from sensory database
	Average of all vegetables without additions from sensory database
	Average of all vegetables without additions from sensory database
	Average of all vegetables without additions from sensory database
	Average of all vegetables without additions from sensory database
	Average of all vegetables without additions from sensory database
	Average of all vegetables without additions from sensory database
	Average of raw meat chunks excluding poultry
	Average of raw meat chunks excluding poultry
	Average of canned pickles, peas and carrots
	Average of brown bread, egg, cheese, average vegetables
	Average of puff pastry, egg, cheese, average vegetables
	Average of minced meat, fried onion, tomato and kidney beans
	Average of endivie, beef and potato
	Average of all vegetables without additions from sensory database
	Average of all vegetables without additions from sensory database
	Average of water and fruit taste sparkling water
	Average of all neutral grains from sensory database
	Average of canned/tinned vegetables
	Average of all vegetables without additions from sensory database
	Average of all vegetables without additions from sensory database
	Average of all neutral grains from sensory database
	Average of all neutral grains from sensory database
	Average of all vegetables without additions from sensory database
	Average of all vegetables without additions from sensory database
	Average of all vegetables without additions from sensory database
	Average of carrot, ham and potato
	Average of cauliflour, ham and potato
	Average of tomato, ham and pasta
	Average of spinach, beef and potato
	Average of tuna, zucchini and rice
	Average of carrot, chicken and potato
	Average of cauliflour, beef, cheese and potato
	Average of beans, apple, beef and potato
	Average of potato, broccoli, chicken
	Average of potato, beef and green beans
	Average of minced meat, tomato and pasta
	Average of chicken, tomato and pasta
	Average of peas, chicken and potato
	Average of carrot, chicken and potato
	Average of tomato, ham and pasta
	Average of potato, beans and ham
	Average of minced meat, average vegetables and pasta
	Average of potato, broccoli, chicken
	Average of spinach, chicken and potato
	Average of tuna, tomato and pasta
	Average of potato, peas and beef
	Average of zucchini, chicken and pasta
	Average of potato, beef and green beans
	Average of pumpkin, chicken and pasta
	Average of potato, peas and ham
	Average of carrot, beef and potato
	Average of tomato, ham and pasta
	Average of broccoli, beef and rice
	Average of carrot, chicken and potato
	Average of minced meat, tomato and pasta
	Average of chicken, tomato and pasta
	Average of cauliflour, chicken and potato
	Average of beans, apple, beef and potato
	Average of rice, peas and chicken
	Average of chicken, potato and green beans
	Average of mozzarella, zucchini and pasta
	Average of digestive cookie and olvarit banana
	Average of digestive cookie and olvarit apple
	Average of digestive cookie and olvarit apple
	Average of cauliflour, egg and potato
	Average of fish average, pasta and average vegetables
	Average of potato, broccoli and cheese
	Average of brussel's sprouts, chicken and potato
	Average of sweet potato, pumpkin and apple
	Average of broccoli, pear and peas
	Average of pumpkin and olvarit pear
	Average of minced meat, tomato and pasta
	Average of porridge and average fruit
	Average of banana, rice cake and strawberry
	Average of rice cake and apple
	Average of rice cake and carrot
	Average of rice cake and cheese
	Average of rice cake and strawberry
	Average of digestive cookie and olvarit apple
	Average of rice cake and apple
	Average of chicken, rice and average vegetables
	Average of sweet potato, pumpkin and apple
	Average of minced meat, tomato and pasta
	Average of all neutral grains from sensory database
	Average of spinacht, salmon and pasta
	Average of salmon, potato and average vegetables
	Average of rice cake and sweet pepper
	Average of rice cake and apple
	Average of plain cracker and dried raisins
	Average of carrot, spinach and pasta
	Average of unsweetened soy milk and fine grain porridge
	Average of beef, tortilla, cheese and average vegetables
	Average of porridge and carrot
	Average of all neutral grains from sensory database
	Average of unsweetened soy milk, unsalted almonds and regular soy drink
	Average of rice, cod and average vegetables
	Average of chicken, potato and green beans
	Average of olvarit banana and rice cake
	Average of all neutral grains from sensory database
	Average of all vegetables without additions from sensory database
	Average of all neutral grains from sensory database
	Average of olvarit banana and olvarit apple
	Average of all fresh fruits from sensory database
	Average of all fresh fruits from sensory database
	Average of all fresh fruits from sensory database
	Average of all fresh fruits from sensory database
	Average of all fresh fruits from sensory database
	Average of different grapes
	Average of all fresh fruits from sensory database
	Average of all fresh fruits from sensory database
	Average of all fresh fruits from sensory database
	Average of all fresh fruits from sensory database
	Average of all fresh fruits from sensory database
	Average of all fresh fruits excluding citrus
	Average of fruit juices
	Average of fruit juices
	Average of all fresh fruits from sensory database
	Average of all fresh fruits from sensory database
	Average of all fresh fruits excluding citrus
	Average of all fresh fruits from sensory database
	Average of all fresh fruits excluding citrus
	Average of all fresh fruits from sensory database
	Average of all fresh fruits from sensory database
	Average of fruit juices
	Average of banana, pear and apple
	Average of all fresh fruits from sensory database
	Average of all fresh fruits from sensory database
	Average of olvarit apple, olvarit banana, olvarit pear
	Average of olvarit banana and olvarit apple
	Average of olvarit banana and olvarit apple
	Average of olvarit apple, semi skimmed yogurt and olvarit pear
	Average of olvarit apple, olvarit banana, olvarit pear
	Average of olvarit banana and olvarit apple
	Average of olvarit apple and mango
	Average of digestive, olvarit banana and orange
	Average of olvarit apple, olvarit banana and strawberry
	Average of olvarit apple, semi skimmed yogurt and strawberry
	Average of olvarit apple, olvarit banana and grape
	Average of olvarit apple, strawberry and orange
	Average of strawberry, muesli and semi skimmed yogurt
	Average of olvarit banana and olvarit apple
	Average of olvarit banana and olvarit apple
	Average of olvarit apple, olvarit banana and orange
	Average of fruit juices
	Average of orange and pineapple
	Average of pumpkin and mango
	Average of digestive, olvarit banana and orange
	Average of fruit juices
	Average of all canned fruits from sensory database
	Average of all canned fruits from sensory database
	Average of all canned fruits from sensory database
	Average of all canned fruits from sensory database
	Average of marsh mellows and almonds
	Average of marsh mellows and almonds
	Average of basic cookies
	Average of dried fruits
	Average of regular jam and pumpkin
	Average of regular jam and pumpkin
	Average of fruit yogurt and muesli
	Average of regular jam and pumpkin
	Average of regular jam and average vegetables
	Average of regular jam and carrot
	Average of regular jam and carrot
	Average of unsweetened soy milk and regular soy drink
